# Supplementary material for: Temporally programmed polymer – solvent interactions using a chemical reaction network
Source: Nat Commun. 2022 Oct 21;13:6242. doi: 10.1038/s41467-022-33810-y (PMC9587023; doi:10.1038/s41467-022-33810-y)
Supplement: Supplementary file 3 — Source Data [file 41467_2022_33810_MOESM3_ESM.xlsx]

## Sheet: Fig_3b
	Sample A						Sample B
Time in hours	Attenuator	Mean Count Rate (kcps)	Z-Average (d.nm)	PdI	Norm.Scatter Count (kcps)	Norm.Scatter Count (Mcps)	Attenuator	Mean Count Rate (kcps)	Z-Average (d.nm)	PdI	Norm.ScatterCount (kcps)	Norm.ScatterCount (Mcps)
0	7	143.5	52.07	0.0566667	8179.5	8.1795	7	141.55	51.4267	0.0563333	8068.35	8.06835
10	10	183.4	23.6	0.402	605.22	0.60522	10	229.9	28.02	0.416	758.67	0.75867
21	10	181.533	19.5467	0.509667	599.06	0.59906	10	168.333	16.9867	0.514	555.5	0.5555
30	10	109.833	18.0967	0.578333	362.45	0.36245	10	179.967	22.66	0.438	593.89	0.59389
45	11	330.45	14.87	0.4625	330.45	0.33045	11	420.2	22.6067	0.45	420.2	0.4202
70	11	342.433	14.5667	0.392333	342.433	0.342433	11	382	21.115	0.425	382	0.382
93	11	328.3	14.1467	0.349667	328.3	0.3283	11	380.8	20.54	0.358333	380.8	0.3808
105	11	316.3	12.7167	0.306667	316.3	0.3163	11	351.3	17.18	0.378	351.3	0.3513
105.133	11	392.6	21.03	0.517	392.6	0.3926	11	427.5	21.65	0.31	427.5	0.4275
105.183	11	419.6	20.78	0.482	419.6	0.4196	10	133.8	21.87	0.477	441.54	0.44154
105.233	10	185.2	25	0.555	611.16	0.61116	10	214.4	26.88	0.531	707.52	0.70752
105.283	10	370.9	29.15	0.294	1223.97	1.22397	10	275.4	30.14	0.298	908.82	0.90882
105.333	9	240.1	34.73	0.151	2401	2.401	9	167.5	35.89	0.248	1675	1.675
105.383	9	352.7	37.67	0.109	3527	3.527	9	375.8	40.56	0.131	3758	3.758
105.433	8	179.5	38.61	0.091	5923.5	5.9235	8	197.7	41.81	0.16	6524.1	6.5241
106.083	8	205.1	38.89	0.059	6768.3	6.7683	8	234.7	42.47	0.076	7745.1	7.7451
118.083	9	309.622	37.5767	0.143778	3096.22	3.09622	9	372.867	38.25	0.0833333	3728.67	3.72867
130.083	10	194.033	24.68	0.461667	640.31	0.64031	10	202.4	25.7133	0.28	667.92	0.66792
145.083	11	367.633	21.0167	0.309333	367.633	0.367633	11	355.767	20.23	0.349	355.767	0.355767
155.083	11	348.333	19.43	0.320667	348.333	0.348333	11	333.933	17.9267	0.342667	333.933	0.333933
165.083	11	281.7	12.22	0.348333	281.7	0.2817	11	308.4	13.79	0.366	308.4	0.3084
165.183	11	286.7	13.38	0.414	286.7	0.2867	11	298	13.87	0.416	298	0.298
165.233	11	336.3	22.01	0.235	336.3	0.3363	10	123.4	18.48	0.499	407.22	0.40722
165.283	10	128.6	18.37	0.418	424.38	0.42438	10	138.2	20.33	0.566	456.06	0.45606
165.333	10	146.7	19.78	0.481	484.11	0.48411	10	140.7	20.31	0.53	464.31	0.46431
165.383	10	170.5	21.22	0.374	562.65	0.56265	10	279.7	30.76	0.354	923.01	0.92301
165.433	10	221.7	24.2	0.359	731.61	0.73161	10	416.2	33.3	0.321	1373.46	1.37346
165.483	10	462.6	32.15	0.232	1526.58	1.52658	9	212.5	35.77	0.221	2125	2.125
165.533	9	226.4	34.31	0.152	2264	2.264	9	296.7	36.91	0.123	2967	2.967
165.583	9	288.1	36.34	0.108	2881	2.881	9	349.6	37.49	0.092	3496	3.496
165.633	9	331.6	37.16	0.078	3316	3.316	8	168.4	38.19	0.069	5557.2	5.5572
165.683	9	361.8	37.3	0.097	3618	3.618	8	179.9	38.77	0.081	5936.7	5.9367
165.783	8	168.2	38.05	0.085	5550.6	5.5506	8	185.8	39.22	0.104	6131.4	6.1314
166.133	8	172	37.84	0.067	5676	5.676	8	190.7	39.29	0.116	6293.1	6.2931
190.133	9	292.033	36.63	0.156333	2920.33	2.92033	9	275.467	35.98	0.120667	2754.67	2.75467
210.133	10	235.033	26.9167	0.373667	775.61	0.77561	10	175.567	25.1233	0.499333	579.37	0.57937
240.133	11	313.8	14.0267	0.352333	313.8	0.3138	11	384.633	20.67	0.364667	384.633	0.384633
260.133	11	265.9	11.78	0.277	265.9	0.2659	11	320.3	15.3833	0.329667	320.3	0.3203
260.183	10	158.7	22.63	0.592	523.71	0.52371	11	413	18.04	0.488	413	0.413
260.233	10	189.6	24.5	0.661	625.68	0.62568	10	151.1	19.89	0.457	498.63	0.49863
260.283	10	324.3	33.93	0.5	1070.19	1.07019	10	268.6	26.45	0.337	886.38	0.88638
260.333	9	157.7	36.62	0.287	1577	1.577	10	464.2	30.8	0.183	1531.86	1.53186
260.433	9	276.8	36.19	0.169	2768	2.768	9	323.1	37.03	0.128	3231	3.231
260.633	9	372.3	39.23	0.169	3723	3.723	9	335.3	36.94	0.112	3353	3.353
260.683	8	164.9	39.4	0.176	5441.7	5.4417	9	358.6	37.95	0.084	3586	3.586
261.267	8	168.5	40.32	0.194	5560.5	5.5605	8	155.1	36.52	0.078	5118.3	5.1183
262.267	8	194.6	38.08	0.167	6421.8	6.4218	8	156.5	36.61	0.07	5164.5	5.1645
291.267	9	359.333	37.9	0.152	3593.33	3.59333	9	346.867	37.0067	0.0833333	3468.67	3.46867
301.267	9	335.75	36.42	0.0875	3357.5	3.3575	9	332.633	35.6333	0.0783333	3326.33	3.32633
311.267	9	279.45	34.8	0.106	2794.5	2.7945	9	252.1	34.5333	0.117667	2521	2.521
331.267	9	192.9	33.605	0.152	1929	1.929	9	141.4	31.1067	0.200333	1414	1.414
361.267	10	387.567	32.4333	0.250333	1278.97	1.27897	10	290.633	29.8067	0.374333	959.09	0.95909
431.267	10	184	25.27	0.432	607.2	0.6072	10	120.867	18.6933	0.461	398.86	0.39886
481.267	10	162.6	23.45	0.535	536.58	0.53658	11	338.75	14.585	0.3945	338.75	0.33875
501.267	11	381.55	16.185	0.387	381.55	0.38155	11	342.5	14.2333	0.362333	342.5	0.3425
526.267	11	367.267	14.52	0.354333	367.267	0.367267	11	336.3	13.4967	0.423333	336.3	0.3363
551.267	11	328.3	12.09	0.279	328.3	0.3283	11	288.9	11.8567	0.298	288.9	0.2889
551.317	11	463.3	15.9	0.442	463.3	0.4633	11	338.4	13.7	0.372	338.4	0.3384
551.367	10	173.3	18.8	0.522	571.89	0.57189	10	188	21.32	0.406	620.4	0.6204
551.417	10	257.5	22.65	0.38	849.75	0.84975	10	252.3	24.08	0.351	832.59	0.83259
551.467	10	500.1	30.17	0.255	1650.33	1.65033	10	422.8	29.63	0.241	1395.24	1.39524
551.517	9	262.3	34.18	0.216	2623	2.623	9	259.6	33.69	0.143	2596	2.596
551.567	9	326.9	35.19	0.137	3269	3.269	9	302.6	34.45	0.108	3026	3.026
551.617	9	371.1	35.84	0.133	3711	3.711	9	329.9	35.23	0.118	3299	3.299
552.267	8	174.9	36.18	0.105	5771.7	5.7717	8	161.2	35.84	0.093	5319.6	5.3196

## Sheet: Fig_3c
Micelle [#] at t=0h	Area [nm2]	Micelle [#] at t=105h	Area [nm2]	Micelle [#] at t=551h	Area [nm2]
398	888.166	14	544.958	888	759.036
431	831.931	53	347.846	651	736.278
540	618.006	45	333.932	148	726.907
108	590.178	36	331.613	103	665.328
92	576.264	35	306.104	233	659.973
430	565.249	54	303.785	940	651.941
301	544.958	20	234.216	1034	645.247
458	540.9	30	217.983	1169	643.909
300	526.986	59	211.026	517	634.538
403	519.45	31	192.475	840	631.86
315	518.87	57	187.837	569	618.473
357	509.014	17	185.518	665	601.071
160	504.956	37	185.518	320	598.393
539	499.738	9	183.199	1065	597.054
106	496.84	41	178.561	1136	586.345
316	495.68	48	178.561	975	576.974
516	492.781	7	171.604	970	574.297
298	487.564	34	171.604	1013	562.249
275	485.245	44	153.052	1303	560.91
487	465.533	4	146.095	733	555.555
331	464.954	52	146.095	1156	548.862
511	460.316	10	139.138	165	542.168
472	458.577	18	134.5	634	535.475
502	457.417	2	132.181	186	534.136
469	456.258	60	132.181	761	534.136
250	452.199	33	129.862	688	532.798
408	450.46	3	127.543	585	530.12
368	448.721	21	127.543	454	524.765
62	447.561	42	125.224	676	520.749
81	442.923	15	120.586	223	508.701
207	442.344	32	120.586	453	499.33
343	438.286	23	113.63	837	496.653
39	436.546	38	111.311	918	495.314
122	435.967	58	111.311	855	488.621
270	435.967	43	106.673	957	481.927
34	434.227	22	104.354	1233	480.589
279	433.068	5	99.716	12	476.573
434	430.749	29	99.716	301	476.573
171	429.01	11	95.078	371	475.234
131	428.43	25	95.078	755	469.879
254	427.27	61	95.078	825	468.541
318	425.531	50	92.759	1007	464.524
165	422.053	55	92.759	471	463.186
54	421.473	8	90.44	740	463.186
91	420.893	12	90.44	317	460.508
410	419.734	13	90.44	350	457.831
6	419.154	19	88.121	515	456.492
281	419.154	27	88.121	1050	456.492
72	411.038	26	85.802	222	452.476
70	409.878	39	85.802	1313	452.476
138	409.878	51	85.802	374	449.799
513	409.878	1	83.483	557	448.46
465	409.298	16	83.483	637	448.46
355	408.719	24	83.483	339	444.444
547	408.719	6	78.845	509	443.105
395	406.979	28	78.845	1073	443.105
411	406.4	56	78.845	281	441.767
466	406.4	40	76.526	1091	440.428
8	405.82	46	76.526	999	439.089
361	405.82	49	76.526	346	437.751
345	403.501	47	74.207	430	435.073
155	402.921			843	435.073
90	402.341			969	435.073
433	400.602			1066	435.073
526	400.602			602	428.38
218	399.443			403	427.041
369	398.863			871	427.041
227	398.283			221	420.348
152	397.124			801	420.348
402	397.124			132	417.67
358	396.544			964	417.67
247	391.326			925	416.332
508	391.326			1069	414.993
230	389.587			278	413.654
256	389.587			378	413.654
140	384.949			460	413.654
228	383.79			540	412.316
505	383.79			817	410.977
74	382.63			611	409.638
299	382.63			296	408.3
517	382.63			844	406.961
530	382.05			533	405.622
253	380.891			799	405.622
463	380.311			884	405.622
303	379.152			260	404.284
332	377.992			631	402.945
506	375.673			138	398.929
521	375.673			164	398.929
390	375.094			417	397.59
490	374.514			626	397.59
319	373.934			198	394.913
477	373.354			607	394.913
183	372.195			1130	393.574
245	372.195			428	389.558
305	372.195			746	385.542
224	371.035			399	384.203
273	369.876			627	384.203
67	369.296			674	382.865
382	368.716			46	381.526
46	368.137			1273	380.187
97	367.557			1026	378.848
101	367.557			537	377.51
416	367.557			405	376.171
538	367.557			1338	376.171
76	366.977			95	373.494
216	366.397			308	373.494
212	364.658			1020	373.494
238	364.658			1327	370.816
306	363.499			603	368.139
166	362.919			1268	368.139
4	361.759			1198	365.462
41	360.6			1031	364.123
178	360.6			210	362.784
486	358.861			437	362.784
529	358.861			1165	362.784
295	358.281			824	361.446
115	357.701			332	358.768
98	356.542			535	358.768
215	356.542			1330	358.768
284	356.542			813	357.429
533	356.542			880	356.091
25	355.382			553	353.413
321	354.803			1296	353.413
180	353.643			737	352.075
170	353.063			601	350.736
199	352.484			1151	349.397
475	351.904			199	346.72
478	351.904			628	346.72
296	351.324			864	345.381
392	351.324			1191	345.381
399	351.324			169	344.043
378	350.744			574	344.043
24	350.165			889	344.043
60	349.585			1057	344.043
11	348.425			1110	344.043
181	347.846			1314	344.043
350	347.846			194	341.365
480	347.266			952	341.365
419	346.686			968	341.365
412	346.106			1269	341.365
340	345.527			173	340.027
471	344.947			570	340.027
210	344.367			1264	340.027
190	343.787			276	338.688
499	342.628			300	338.688
94	342.048			447	338.688
397	342.048			477	338.688
188	340.889			519	338.688
249	340.889			343	337.349
173	340.309			948	337.349
69	337.99			933	336.01
277	337.99			369	334.672
497	337.99			597	334.672
308	337.41			672	330.656
276	336.831			798	330.656
414	336.831			1015	329.317
507	336.831			1249	327.978
93	334.512			133	326.64
214	334.512			158	326.64
388	334.512			448	325.301
223	333.932			749	325.301
339	333.932			1170	325.301
335	332.772			27	323.962
143	331.613			720	323.962
243	331.033			267	319.946
470	331.033			729	319.946
127	330.453			511	318.608
356	330.453			1204	318.608
451	329.294			367	317.269
488	329.294			307	315.93
500	329.294			723	315.93
428	328.714			1182	315.93
509	328.714			1332	315.93
427	326.975			316	314.591
77	326.395			457	313.253
347	325.236			1153	313.253
494	325.236			1195	313.253
269	324.656			1345	313.253
198	324.076			170	311.914
248	322.917			330	311.914
118	321.757			326	309.237
130	321.757			429	309.237
120	320.598			712	309.237
420	320.598			1051	307.898
354	320.018			1245	307.898
415	320.018			51	306.559
510	319.438			358	306.559
78	318.859			1044	305.221
48	318.279			40	303.882
435	318.279			459	303.882
518	317.699			1046	303.882
182	317.119			58	302.543
44	316.54			451	302.543
437	316.54			886	302.543
537	315.96			131	301.205
18	315.38			425	301.205
116	315.38			689	301.205
520	315.38			700	301.205
33	314.8			1308	301.205
467	314.8			261	299.866
496	314.221			348	299.866
55	313.641			472	299.866
211	313.061			639	299.866
237	312.481			663	299.866
482	311.902			5	298.527
99	311.322			808	298.527
535	311.322			1318	298.527
222	310.162			344	297.189
229	310.162			473	297.189
289	309.003			1328	297.189
440	309.003			526	295.85
176	307.843			551	295.85
310	307.843			938	295.85
374	307.843			666	294.511
436	307.264			11	293.172
445	307.264			446	293.172
464	307.264			872	293.172
28	306.684			534	291.834
266	306.684			604	291.834
84	306.104			841	291.834
342	306.104			908	291.834
364	306.104			1080	291.834
272	305.524			1270	291.834
268	304.365			527	290.495
370	304.365			542	290.495
429	304.365			1292	290.495
457	304.365			381	289.156
545	303.205			536	289.156
103	302.046			122	287.818
460	300.886			167	287.818
532	300.307			642	287.818
197	299.727			1290	287.818
226	299.147			114	286.479
175	298.568			710	286.479
255	298.568			68	285.14
375	298.568			259	285.14
483	297.988			424	285.14
14	296.249			501	285.14
75	295.669			18	283.802
274	294.509			129	283.802
234	293.35			224	283.802
242	292.19			418	283.802
259	291.611			633	283.802
495	291.611			1200	283.802
439	291.031			1346	283.802
292	290.451			691	281.124
525	290.451			756	281.124
196	289.871			277	279.786
174	289.292			394	279.786
418	289.292			931	279.786
124	288.712			936	278.447
145	287.552			458	277.108
338	286.973			1040	277.108
373	286.973			1161	277.108
426	285.813			1299	277.108
110	285.233			318	275.77
479	285.233			605	275.77
113	284.654			821	275.77
252	284.074			1227	275.77
240	283.494			50	274.431
448	282.914			282	274.431
38	281.755			56	273.092
117	281.755			470	273.092
280	281.755			1197	271.754
341	281.755			9	270.415
389	281.755			239	270.415
512	281.175			365	270.415
88	280.595			652	270.415
102	280.016			686	270.415
205	280.016			865	270.415
409	280.016			1231	270.415
179	279.436			30	269.076
201	278.856			231	269.076
311	278.856			255	269.076
141	278.277			463	269.076
352	278.277			874	269.076
362	277.697			916	269.076
13	277.117			1162	269.076
71	277.117			532	267.737
407	275.958			60	266.399
9	274.798			85	266.399
27	274.798			211	266.399
150	274.798			660	266.399
231	274.798			950	266.399
344	274.218			1055	266.399
393	274.218			1062	266.399
30	273.059			922	265.06
401	271.32			1100	265.06
443	271.32			1122	265.06
162	270.16			337	263.721
161	269.58			573	263.721
163	266.682			695	263.721
65	265.522			1118	263.721
125	265.522			1144	263.721
330	265.522			1216	263.721
192	264.942			549	262.383
80	264.363			568	262.383
400	264.363			778	262.383
52	263.783			66	261.044
83	262.623			1009	261.044
262	262.623			1042	261.044
515	262.623			234	259.705
51	260.884			409	258.367
446	260.884			584	258.367
476	260.884			656	258.367
23	259.725			1207	258.367
528	259.725			1301	258.367
246	257.406			311	257.028
452	255.087			562	257.028
261	249.289			715	257.028
283	249.289			722	257.028
548	245.811			1283	257.028
151	244.072			475	255.689
304	243.492			647	255.689
244	241.753			1140	255.689
307	241.173			1187	255.689
40	240.014			175	254.351
169	240.014			1248	254.351
203	239.434			1147	253.012
164	238.854			289	251.673
168	237.695			1146	251.673
233	237.115			1148	251.673
453	237.115			1236	251.673
202	235.955			38	250.335
391	235.955			107	250.335
142	235.376			193	250.335
73	234.216			226	250.335
225	234.216			503	250.335
372	234.216			777	250.335
379	233.636			1109	250.335
235	233.057			1138	250.335
432	233.057			120	248.996
148	231.317			946	248.996
114	230.738			1253	248.996
137	230.158			1336	248.996
123	229.578			65	247.657
5	228.998			383	247.657
111	228.998			822	247.657
220	228.998			1137	247.657
86	227.839			213	246.318
473	227.839			245	246.318
184	227.259			285	246.318
265	227.259			490	246.318
132	226.679			625	246.318
96	225.52			776	246.318
50	224.36			1001	246.318
146	224.36			1008	246.318
79	222.621			156	244.98
200	220.882			444	244.98
153	220.302			770	244.98
195	219.143			45	243.641
385	217.983			54	243.641
425	216.824			182	243.641
239	215.085			445	243.641
377	213.925			528	243.641
317	212.766			554	243.641
241	212.186			575	243.641
523	211.606			764	243.641
447	208.707			1325	243.641
45	206.968			1335	243.641
105	206.968			78	242.302
36	206.388			119	242.302
546	206.388			559	242.302
544	205.229			831	242.302
136	204.069			160	240.964
31	202.91			183	240.964
68	201.75			664	240.964
492	201.75			1135	240.964
387	200.591			1152	240.964
456	200.591			197	239.625
481	199.432			482	239.625
2	198.852			779	239.625
442	197.113			932	239.625
498	195.953			973	239.625
536	195.953			1021	239.625
314	195.373			17	238.286
177	194.794			104	238.286
438	194.794			386	238.286
386	194.214			819	238.286
213	193.054			942	238.286
534	190.735			304	236.948
29	190.156			351	236.948
133	190.156			468	236.948
326	190.156			789	236.948
271	189.576			802	235.609
66	188.416			860	235.609
334	188.416			1038	234.27
43	187.837			467	232.932
57	186.097			1127	232.932
367	186.097			125	231.593
519	184.938			178	231.593
322	183.199			253	231.593
327	183.199			412	231.593
154	182.619			714	231.593
264	182.619			836	231.593
359	182.619			1219	231.593
449	181.459			24	230.254
422	180.3			177	230.254
531	179.72			851	230.254
189	179.141			1049	230.254
58	177.981			1173	230.254
208	176.242			88	228.916
459	176.242			455	228.916
47	175.662			521	228.916
156	175.082			567	228.916
404	173.923			662	228.916
514	173.923			735	228.916
444	172.763			796	228.916
56	171.024			1089	228.916
320	171.024			372	227.577
290	170.444			558	227.577
421	170.444			870	227.577
484	170.444			928	227.577
489	170.444			225	226.238
263	169.865			299	226.238
191	169.285			391	226.238
12	166.966			434	226.238
82	166.386			589	226.238
232	165.806			599	226.238
185	165.227			80	224.899
221	165.227			359	224.899
287	165.227			785	224.899
267	164.067			1128	224.899
112	162.908			157	223.561
349	162.328			620	223.561
135	161.748			1022	223.561
1	161.168			1033	223.561
7	161.168			441	222.222
149	161.168			907	222.222
366	161.168			1002	222.222
20	160.589			1064	222.222
503	160.589			1286	222.222
172	158.85			172	220.883
424	158.85			379	220.883
109	158.27			397	220.883
491	158.27			658	220.883
37	157.69			982	220.883
187	157.11			1256	220.883
87	156.531			415	219.545
293	156.531			563	219.545
455	155.371			653	219.545
21	154.212			719	219.545
251	154.212			958	219.545
329	153.632			1086	219.545
363	153.632			699	218.206
236	151.893			959	218.206
462	151.893			1070	218.206
549	151.893			109	216.867
278	151.313			305	216.867
167	150.733			309	216.867
294	150.153			786	216.867
64	149.574			61	215.529
333	149.574			219	215.529
282	148.414			621	215.529
328	148.414			814	215.529
128	147.255			1297	215.529
159	147.255			8	214.19
493	147.255			402	214.19
193	146.675			466	214.19
309	146.095			484	214.19
32	145.515			615	214.19
324	144.936			618	214.19
147	143.196			1163	214.19
542	143.196			55	212.851
450	142.617			108	212.851
541	141.457			153	212.851
119	140.877			189	212.851
144	140.298			396	212.851
157	139.718			398	212.851
19	139.138			692	212.851
95	136.24			1172	212.851
288	136.24			1218	212.851
423	135.66			1251	212.851
501	135.66			1277	212.851
204	135.08			1	211.513
474	135.08			522	211.513
15	133.921			581	211.513
348	133.921			641	211.513
313	133.341			717	211.513
194	132.761			805	211.513
286	132.761			866	211.513
376	131.022			929	211.513
405	129.862			1229	211.513
53	129.283			123	210.174
85	129.283			179	210.174
3	128.703			212	210.174
126	126.964			263	210.174
134	126.964			462	210.174
371	126.964			541	210.174
380	126.964			725	210.174
26	126.384			828	210.174
323	126.384			1079	210.174
10	124.645			1337	210.174
59	124.645			155	208.835
260	124.065			669	208.835
454	124.065			1072	208.835
209	123.485			96	207.497
413	121.746			113	207.497
22	121.166			247	207.497
383	121.166			297	207.497
291	120.007			312	207.497
365	120.007			583	207.497
206	119.427			632	207.497
217	119.427			673	207.497
381	118.268			782	207.497
42	117.108			811	207.497
394	115.949			823	207.497
186	115.369			436	206.158
522	114.789			465	206.158
258	114.209			546	206.158
353	114.209			683	206.158
550	114.209			697	206.158
121	113.63			838	206.158
360	113.63			961	206.158
219	112.47			1039	206.158
337	112.47			70	204.819
504	111.311			204	204.819
17	109.571			361	204.819
336	109.571			423	204.819
441	109.571			643	204.819
49	108.412			765	204.819
16	107.252			882	204.819
257	106.673			1158	204.819
312	106.673			1221	204.819
297	105.513			1275	204.819
384	104.354			47	203.48
89	103.774			64	203.48
468	101.455			246	203.48
104	100.295			266	203.48
461	100.295			269	203.48
100	99.716			539	203.48
139	99.716			638	203.48
325	99.136			698	203.48
129	98.556			832	203.48
302	98.556			903	203.48
543	98.556			1133	203.48
485	97.977			28	202.142
107	97.397			67	202.142
61	96.817			1103	202.142
158	96.817			1213	202.142
346	96.817			42	200.803
524	96.817			48	200.803
527	96.817			73	200.803
417	95.658			98	200.803
35	94.498			218	200.803
63	93.339			303	200.803
396	93.339			357	200.803
351	92.759			478	200.803
406	92.759			520	200.803
285	91.599			623	200.803
				856	200.803
				900	200.803
				901	200.803
				947	200.803
				1096	200.803
				94	199.464
				136	199.464
				171	199.464
				237	199.464
				387	199.464
				578	199.464
				912	199.464
				1178	199.464
				1291	199.464
				180	198.126
				203	198.126
				485	198.126
				682	198.126
				894	198.126
				897	198.126
				1120	198.126
				1192	198.126
				14	196.787
				334	196.787
				370	196.787
				404	196.787
				480	196.787
				619	196.787
				869	196.787
				1094	196.787
				1145	196.787
				1238	196.787
				127	195.448
				137	195.448
				829	195.448
				1061	195.448
				1149	195.448
				1246	195.448
				1272	195.448
				1276	195.448
				1317	195.448
				7	194.11
				26	194.11
				232	194.11
				249	194.11
				275	194.11
				505	194.11
				576	194.11
				680	194.11
				993	194.11
				1006	194.11
				1324	194.11
				240	192.771
				507	192.771
				595	192.771
				852	192.771
				1053	192.771
				1175	192.771
				22	191.432
				141	191.432
				241	191.432
				248	191.432
				258	191.432
				321	191.432
				543	191.432
				657	191.432
				726	191.432
				804	191.432
				921	191.432
				1126	191.432
				1274	191.432
				1279	191.432
				176	190.094
				185	190.094
				256	190.094
				336	190.094
				340	190.094
				488	190.094
				842	190.094
				1071	190.094
				1194	190.094
				1300	190.094
				283	188.755
				464	188.755
				516	188.755
				868	188.755
				1209	188.755
				1322	188.755
				74	187.416
				77	187.416
				124	187.416
				126	187.416
				587	187.416
				594	187.416
				734	187.416
				745	187.416
				762	187.416
				1095	187.416
				6	186.078
				79	186.078
				135	186.078
				208	186.078
				600	186.078
				878	186.078
				920	186.078
				988	186.078
				997	186.078
				1036	186.078
				1087	186.078
				1143	186.078
				1341	186.078
				39	184.739
				81	184.739
				139	184.739
				146	184.739
				244	184.739
				286	184.739
				469	184.739
				670	184.739
				684	184.739
				713	184.739
				767	184.739
				1045	184.739
				1114	184.739
				1288	184.739
				368	183.4
				566	183.4
				671	183.4
				706	183.4
				728	183.4
				788	183.4
				883	183.4
				919	183.4
				978	183.4
				984	183.4
				1003	183.4
				1183	183.4
				1282	183.4
				1312	183.4
				89	182.061
				128	182.061
				461	182.061
				500	182.061
				596	182.061
				718	182.061
				854	182.061
				881	182.061
				992	182.061
				1093	182.061
				1108	182.061
				1280	182.061
				1285	182.061
				69	180.723
				228	180.723
				313	180.723
				325	180.723
				342	180.723
				545	180.723
				624	180.723
				685	180.723
				736	180.723
				752	180.723
				899	180.723
				19	179.384
				76	179.384
				101	179.384
				105	179.384
				195	179.384
				401	179.384
				407	179.384
				414	179.384
				518	179.384
				820	179.384
				1041	179.384
				1056	179.384
				1155	179.384
				1302	179.384
				57	178.045
				392	178.045
				493	178.045
				523	178.045
				636	178.045
				708	178.045
				797	178.045
				1105	178.045
				1250	178.045
				150	176.707
				215	176.707
				227	176.707
				279	176.707
				295	176.707
				491	176.707
				830	176.707
				857	176.707
				1052	176.707
				1189	176.707
				1228	176.707
				1247	176.707
				1352	176.707
				32	175.368
				144	175.368
				216	175.368
				251	175.368
				329	175.368
				513	175.368
				572	175.368
				630	175.368
				1024	175.368
				1054	175.368
				1083	175.368
				1309	175.368
				1344	175.368
				53	174.029
				192	174.029
				345	174.029
				349	174.029
				353	174.029
				530	174.029
				593	174.029
				753	174.029
				763	174.029
				812	174.029
				816	174.029
				956	174.029
				989	174.029
				1212	174.029
				33	172.691
				181	172.691
				564	172.691
				721	172.691
				769	172.691
				963	172.691
				976	172.691
				1106	172.691
				1259	172.691
				41	171.352
				91	171.352
				161	171.352
				190	171.352
				201	171.352
				262	171.352
				376	171.352
				393	171.352
				694	171.352
				703	171.352
				775	171.352
				787	171.352
				1028	171.352
				1266	171.352
				1310	171.352
				1340	171.352
				97	170.013
				106	170.013
				142	170.013
				298	170.013
				388	170.013
				474	170.013
				608	170.013
				834	170.013
				971	170.013
				1023	170.013
				1150	170.013
				37	168.675
				287	168.675
				450	168.675
				481	168.675
				588	168.675
				858	168.675
				945	168.675
				1032	168.675
				1220	168.675
				1265	168.675
				314	167.336
				555	167.336
				738	167.336
				980	167.336
				995	167.336
				1119	167.336
				1131	167.336
				1215	167.336
				1217	167.336
				44	165.997
				92	165.997
				238	165.997
				389	165.997
				531	165.997
				560	165.997
				561	165.997
				606	165.997
				687	165.997
				702	165.997
				890	165.997
				913	165.997
				1067	165.997
				1077	165.997
				1177	165.997
				1295	165.997
				140	164.659
				380	164.659
				406	164.659
				514	164.659
				577	164.659
				800	164.659
				887	164.659
				981	164.659
				1102	164.659
				1347	164.659
				134	163.32
				235	163.32
				331	163.32
				335	163.32
				426	163.32
				609	163.32
				760	163.32
				783	163.32
				792	163.32
				810	163.32
				845	163.32
				873	163.32
				986	163.32
				1193	163.32
				1281	163.32
				86	161.981
				102	161.981
				191	161.981
				230	161.981
				322	161.981
				479	161.981
				679	161.981
				1035	161.981
				10	160.642
				118	160.642
				196	160.642
				416	160.642
				552	160.642
				826	160.642
				859	160.642
				935	160.642
				951	160.642
				1012	160.642
				25	159.304
				319	159.304
				410	159.304
				440	159.304
				504	159.304
				582	159.304
				591	159.304
				616	159.304
				617	159.304
				707	159.304
				731	159.304
				879	159.304
				987	159.304
				1019	159.304
				1030	159.304
				1085	159.304
				1254	159.304
				1294	159.304
				1348	159.304
				112	157.965
				310	157.965
				525	157.965
				659	157.965
				750	157.965
				862	157.965
				877	157.965
				944	157.965
				1005	157.965
				1059	157.965
				1125	157.965
				29	156.626
				63	156.626
				116	156.626
				184	156.626
				214	156.626
				291	156.626
				324	156.626
				366	156.626
				492	156.626
				512	156.626
				622	156.626
				644	156.626
				677	156.626
				1343	156.626
				15	155.288
				163	155.288
				529	155.288
				696	155.288
				704	155.288
				1206	155.288
				1222	155.288
				1323	155.288
				143	153.949
				147	153.949
				202	153.949
				280	153.949
				586	153.949
				794	153.949
				904	153.949
				1068	153.949
				1168	153.949
				1184	153.949
				1230	153.949
				52	152.61
				598	152.61
				953	152.61
				1011	152.61
				59	151.272
				90	151.272
				110	151.272
				360	151.272
				435	151.272
				442	151.272
				476	151.272
				550	151.272
				766	151.272
				774	151.272
				1060	151.272
				1076	151.272
				1307	151.272
				130	149.933
				556	149.933
				681	149.933
				727	149.933
				739	149.933
				772	149.933
				1124	149.933
				1129	149.933
				1319	149.933
				71	148.594
				84	148.594
				400	148.594
				498	148.594
				579	148.594
				654	148.594
				62	147.256
				162	147.256
				506	147.256
				580	147.256
				730	147.256
				751	147.256
				1000	147.256
				1101	147.256
				1199	147.256
				456	145.917
				732	145.917
				741	145.917
				926	145.917
				967	145.917
				972	145.917
				1244	145.917
				1289	145.917
				1339	145.917
				31	144.578
				385	144.578
				781	144.578
				839	144.578
				996	144.578
				1047	144.578
				1075	144.578
				1097	144.578
				1190	144.578
				243	143.24
				292	143.24
				382	143.24
				420	143.24
				612	143.24
				780	143.24
				876	143.24
				905	143.24
				966	143.24
				990	143.24
				1132	143.24
				1202	143.24
				1210	143.24
				1320	143.24
				1351	143.24
				21	141.901
				188	141.901
				315	141.901
				408	141.901
				544	141.901
				668	141.901
				773	141.901
				1014	141.901
				1115	141.901
				1121	141.901
				1240	141.901
				20	140.562
				640	140.562
				744	140.562
				791	140.562
				807	140.562
				949	140.562
				1088	140.562
				1293	140.562
				242	139.223
				427	139.223
				487	139.223
				709	139.223
				757	139.223
				1081	139.223
				1261	139.223
				356	137.885
				395	137.885
				422	137.885
				917	137.885
				924	137.885
				962	137.885
				991	137.885
				1333	137.885
				375	136.546
				590	136.546
				716	136.546
				983	136.546
				2	135.207
				3	135.207
				35	135.207
				83	135.207
				111	135.207
				166	135.207
				168	135.207
				206	135.207
				274	135.207
				302	135.207
				390	135.207
				443	135.207
				548	135.207
				693	135.207
				939	135.207
				960	135.207
				1082	135.207
				1112	135.207
				1142	135.207
				13	133.869
				49	133.869
				200	133.869
				273	133.869
				793	133.869
				803	133.869
				833	133.869
				965	133.869
				994	133.869
				1188	133.869
				1225	133.869
				99	132.53
				159	132.53
				220	132.53
				250	132.53
				254	132.53
				257	132.53
				438	132.53
				495	132.53
				655	132.53
				937	132.53
				1111	132.53
				1223	132.53
				1354	132.53
				4	131.191
				117	131.191
				323	131.191
				328	131.191
				432	131.191
				809	131.191
				853	131.191
				915	131.191
				1084	131.191
				1090	131.191
				1098	131.191
				16	129.853
				93	129.853
				229	129.853
				271	129.853
				384	129.853
				483	129.853
				701	129.853
				895	129.853
				911	129.853
				941	129.853
				979	129.853
				1016	129.853
				1018	129.853
				1029	129.853
				1185	129.853
				252	128.514
				352	128.514
				362	128.514
				421	128.514
				667	128.514
				771	128.514
				846	128.514
				848	128.514
				875	128.514
				974	128.514
				1099	128.514
				1242	128.514
				1260	128.514
				1306	128.514
				327	127.175
				494	127.175
				649	127.175
				690	127.175
				827	127.175
				885	127.175
				893	127.175
				943	127.175
				1113	127.175
				1255	127.175
				75	125.837
				115	125.837
				290	125.837
				629	125.837
				705	125.837
				747	125.837
				806	125.837
				914	125.837
				930	125.837
				1043	125.837
				1078	125.837
				1224	125.837
				1271	125.837
				34	124.498
				154	124.498
				270	124.498
				486	124.498
				499	124.498
				645	124.498
				648	124.498
				790	124.498
				850	124.498
				977	124.498
				1037	124.498
				1174	124.498
				1208	124.498
				264	123.159
				265	123.159
				272	123.159
				661	123.159
				985	123.159
				1186	123.159
				1243	123.159
				1262	123.159
				217	121.821
				377	121.821
				431	121.821
				565	121.821
				1025	121.821
				1214	121.821
				1331	121.821
				43	120.482
				205	120.482
				354	120.482
				538	120.482
				743	120.482
				759	120.482
				818	120.482
				892	120.482
				1010	120.482
				1058	120.482
				1171	120.482
				1181	120.482
				1211	120.482
				1334	120.482
				1349	120.482
				1350	120.482
				23	119.143
				284	119.143
				347	119.143
				891	119.143
				909	119.143
				1048	119.143
				1139	119.143
				1166	119.143
				1201	119.143
				1235	119.143
				145	117.804
				207	117.804
				209	117.804
				439	117.804
				675	117.804
				768	117.804
				923	117.804
				1203	117.804
				1234	117.804
				1284	117.804
				1157	116.466
				1241	116.466
				1258	116.466
				1329	116.466
				152	115.127
				364	115.127
				411	115.127
				449	115.127
				795	115.127
				1027	115.127
				1287	115.127
				1315	115.127
				293	113.788
				338	113.788
				373	113.788
				433	113.788
				650	113.788
				758	113.788
				835	113.788
				1123	113.788
				1154	113.788
				1321	113.788
				571	112.45
				1164	112.45
				1316	112.45
				72	111.111
				121	111.111
				187	111.111
				236	111.111
				333	111.111
				497	111.111
				784	111.111
				863	111.111
				1092	111.111
				1205	111.111
				646	109.772
				847	109.772
				1107	109.772
				1239	109.772
				1252	109.772
				1326	109.772
				288	108.434
				742	108.434
				748	108.434
				1180	108.434
				87	107.095
				610	107.095
				635	107.095
				754	107.095
				849	107.095
				927	107.095
				1004	107.095
				1257	107.095
				1304	107.095
				294	105.756
				452	105.756
				678	105.756
				906	105.756
				306	104.418
				547	104.418
				724	104.418
				954	104.418
				1074	104.418
				1116	104.418
				1342	104.418
				1353	104.418
				355	103.079
				614	103.079
				815	103.079
				861	103.079
				910	103.079
				1226	103.079
				1311	103.079
				36	101.74
				268	101.74
				363	101.74
				711	101.74
				898	101.74
				1237	101.74
				174	100.402
				341	100.402
				896	100.402
				1134	100.402
				1159	100.402
				1263	100.402
				1278	100.402
				151	99.063
				508	99.063
				1196	99.063
				489	97.724
				613	97.724
				955	97.724
				1267	97.724
				496	96.385
				510	96.385
				1117	96.385
				998	95.047
				1063	95.047
				1179	95.047
				82	93.708
				100	93.708
				524	93.708
				149	92.369
				413	92.369
				419	92.369
				502	92.369
				934	92.369
				1017	92.369
				1104	92.369
				1160	92.369
				1232	92.369
				1305	92.369
				592	91.031
				867	91.031
				902	91.031
				1141	91.031
				1167	91.031
				1176	91.031
				1298	91.031

## Sheet: Fig_3e
Time	Sample A	Sample B
[hours]	CPS at 645 nm	CPS at 645 nm
0.166667	449136	448776
2.16667	386096	381396
5.16667	291772	290274
7.16667	233368	229732
9.16667	175984	173102
13.1667	104532	102708
19.1667	54758	53182
23.1667	39892	38810
27.1667	33382	32566
42.1667	25628	24970
47.1667	25450	25234
52.1667	25178	24542
52.3333	29252	29708
52.5	120090	156268
52.6667	235294	245870
52.8333	292682	297212
53	328998	328456
53.1667	348330	348882
53.3333	359168	363306
53.6667	380388	379266
54	390794	388734
54.3333	394822	398644
54.6667	401744	405226
55.1667	411018	410844
55.8333	414138	414188
56.3333	413216	414516
57.3333	409040	413434
68.3333	304624	304008
72.3333	244766	231126
78.6667	140520	132528
90	56132	53764
97	41048	39836
116.333	31408	30746
141.333	29036	28732
145.333	29414	28822
152.333	27558	27686
162.667	27704	27220
162.717	30422	28242
162.883	68580	88902
163.05	156692	179976
163.217	223720	237156
163.383	257696	269330
163.55	281606	285610
163.717	297706	305542
164.05	321716	327066
164.383	332632	342416
164.717	345036	344890
165.217	355478	353586
165.55	363470	362434
165.883	367254	366966
166.55	371432	372314
167.05	373804	378706
167.383	381602	383000
167.717	381494	384790
167.883	384586	389166
168.05	385206	385568
168.383	387970	389490
168.717	389006	391864
169.217	391716	389300
169.55	394816	387942
169.883	392634	390788
170.217	394224	388632
170.55	393104	392544
171.05	391366	389442
172.217	379958	379854
176.217	372758	375850
186.467	349076	357174
196.967	289954	294416
210.467	180812	186816
216.467	145008	148662
222.467	116566	120334
235.467	72610	75206
246.467	59996	62594
259.467	48022	49744
269.8	44490	46450
285.467	42124	43932
294.133	40418	41866
308.967	39928	41270
318.3	38560	39248
331.467	38246	39670
331.517	42982	42878
331.683	95548	81206
331.85	184836	159838
332.017	239644	221036
332.183	266010	255338
332.35	282426	277776
332.517	294924	288744
333.017	313332	313768
333.517	322780	320906
334.017	330618	333236
334.517	335666	338824
335.017	342608	353710
335.517	346154	354336
336.017	348244	357736
336.683	352626	356234
337.183	355068	357908
337.683	357928	358890
338.183	359994	360348
338.683	357824	360948
342.017	351342	347578
360.017	339208	342706
380.017	327258	334354
428.517	279642	281524
440.517	259866	269290
479.517	203472	203406
488.517	187596	193676
499.517	172262	179104
511.517	156666	161746
523.517	146254	151596
548.017	129936	132994
558.017	128248	131840
572.017	118920	123930
595.517	107868	113268
623.517	98488	103086
646.517	92182	96376
654.517	90988	93648
667.517	86546	90786
678.017	87114	90286
678.6	96598	105454
678.767	165270	173680
679.1	241078	238308
679.6	279310	275866
680.1	298146	293168
681.1	292170	296608
682.1	303366	299868
682.6	302936	304382
691.017	303406	304388
700.017	312624	311052
715.017	316782	318380
739.017	313260	321294

## Sheet: Fig_4b
	Sample A						Sample B
Time in hours	Attenuator	Mean Count Rate (kcps)	Z-Average (d.nm)	PdI	Norm.Sct Count (kcps)	Norm.Sct Count (Mcps)	Attenuator	Mean Count Rate (kcps)	Z-Average (d.nm)	PdI	Norm.Sct Count (kcps)	Norm.Sct Count (Mcps)
0	7	208.933	52.9633	0.0816667	11909.2	11.9092	7	209.133	53.2367	0.0706667	11920.6	11.9206
24	10	312.967	30.0733	0.259333	1032.79	1.03279	10	324.2	30.0633	0.264667	1069.86	1.06986
48	10	146.667	22.71	0.474667	484	0.484	10	152.567	23.0533	0.489333	503.47	0.50347
72	10	200.833	28.7233	0.508333	662.75	0.66275	10	197.933	27.7967	0.514333	653.18	0.65318
96	10	352.633	34.49	0.274667	1163.69	1.16369	10	355.667	35.1733	0.283333	1173.7	1.1737
120	9	194.9	36.5067	0.182667	1949	1.949	9	195.733	36.7367	0.177667	1957.33	1.95733
144	9	306.233	38.0067	0.118333	3062.33	3.06233	9	306.1	37.8467	0.115	3061	3.061
168	8	175.1	38.6733	0.08	5253	5.253	8	178.233	38.8933	0.083	5347	5.347
192	8	206.4	39.17	0.0516667	6192	6.192	8	207.167	39.19	0.0583333	6215	6.215
216	8	243.433	40.4633	0.039	7303	7.303	8	247.867	39.96	0.0443333	7436	7.436
240	8	268.267	40.19	0.0346667	8048	8.048	8	269.033	40.1467	0.0516667	8071	8.071
264	8	302.133	41.0767	0.031	9064	9.064	8	302.933	40.8733	0.0436667	9088	9.088
288	8	317.6	41.17	0.0266667	9528	9.528	8	317.3	40.2467	0.0283333	9519	9.519
312	8	335.233	41.3633	0.0263333	10057	10.057	8	335.933	41.18	0.0353333	10078	10.078
336	8	349	41.6467	0.0266667	10470	10.47	8	348.067	41.5367	0.03	10442	10.442
360	8	360.2	41.9067	0.035	10806	10.806	8	357.733	41.79	0.0386667	10732	10.732
384	8	377.567	41.8967	0.0323333	11327	11.327	8	374.433	41.4467	0.0373333	11233	11.233
408	8	376.033	42.0833	0.025	11281	11.281	8	371.167	41.73	0.02	11135	11.135
432	8	383.033	41.52	0.0286667	11491	11.491	8	371.4	41.77	0.0163333	11142	11.142
456	8	382.4	42.3	0.0333333	11472	11.472	8	379.7	42.1	0.023	11391	11.391
480	8	373.533	42.36	0.0203333	11206	11.206	8	371.567	42.1267	0.0203333	11147	11.147
504	8	381.467	42.6567	0.0333333	11444	11.444	8	382.633	42.15	0.0203333	11479	11.479

## Sheet: Fig_4c
Micelle [#] at t=0h	Area [nm2]	Micelle [#] at t=48h	Area [nm2]	Micelle [#] at t=504h	Area [nm2]
54	677.376	8	71.888	266	433.735
222	611.78	22	71.888	119	392.235
155	597.054	37	71.888	312	392.235
644	589.022	77	71.888	78	384.203
330	582.329	84	71.888	193	373.494
774	580.99	29	74.207	76	372.155
403	579.652	51	74.207	291	372.155
516	576.974	65	74.207	433	366.8
827	571.619	13	76.526	328	358.768
635	564.926	57	76.526	247	353.413
522	562.249	59	78.845	425	353.413
847	562.249	71	78.845	196	348.059
505	560.91	41	81.164	30	344.043
1052	559.571	11	83.483	155	344.043
148	547.523	76	83.483	178	344.043
588	543.507	88	83.483	422	341.365
689	542.168	19	85.802	18	337.349
480	540.83	79	85.802	299	337.349
694	538.152	10	88.121	358	333.333
157	536.814	18	88.121	138	331.994
539	536.814	74	88.121	388	330.656
293	535.475	75	88.121	501	330.656
29	534.136	25	92.759	278	329.317
340	532.798	86	92.759	14	327.978
514	532.798	52	95.078	106	327.978
767	532.798	64	97.397	194	323.962
67	531.459	87	99.716	13	319.946
622	531.459	12	102.035	254	319.946
239	528.781	43	102.035	406	318.608
500	524.765	14	104.354	546	317.269
919	524.765	63	104.354	561	317.269
100	523.427	23	106.673	601	315.93
269	523.427	50	106.673	141	313.253
593	523.427	39	108.992	135	311.914
674	520.749	58	111.311	374	310.575
202	519.411	60	120.586	554	310.575
39	518.072	1	122.905	311	309.237
232	518.072	3	122.905	331	309.237
433	518.072	90	125.224	142	307.898
42	516.733	28	127.543	150	307.898
733	516.733	83	129.862	300	307.898
18	511.379	36	134.5	459	307.898
376	511.379	24	139.138	638	307.898
609	511.379	4	146.095	351	306.559
941	511.379	61	146.095	582	306.559
408	510.04	20	153.052	689	306.559
74	508.701	48	157.69	454	305.221
663	508.701	30	171.604	227	303.882
805	507.362	53	171.604	303	303.882
882	507.362	92	171.604	323	303.882
363	506.024	70	178.561	24	302.543
691	506.024	26	180.88	179	302.543
149	504.685	42	180.88	487	302.543
342	504.685	44	180.88	634	302.543
104	502.008	45	187.837	27	301.205
460	502.008	16	190.156	32	301.205
70	500.669	81	199.432	237	301.205
392	499.33	9	208.707	9	299.866
793	499.33	80	213.345	140	299.866
967	499.33	47	215.664	176	299.866
85	497.992	78	215.664	456	299.866
153	497.992	72	220.302	168	298.527
236	497.992	49	222.621	391	298.527
611	497.992	7	229.578	415	298.527
849	496.653	2	234.216	235	297.189
249	493.976	5	236.535	261	297.189
483	493.976	31	241.173	591	297.189
523	493.976	33	241.173	265	295.85
261	491.298	40	243.492	446	295.85
583	491.298	66	250.449	211	294.511
632	491.298	91	262.044	439	294.511
653	491.298	54	271.32	625	294.511
51	489.96	38	275.958	646	294.511
448	489.96	89	280.595	201	293.172
736	489.96	6	282.914	204	291.834
1049	488.621	68	294.509	451	291.834
46	487.282	46	303.785	476	291.834
90	484.605	34	306.104	71	290.495
295	484.605	21	310.742	94	290.495
314	484.605	56	315.38	113	290.495
639	484.605	32	324.656	134	290.495
910	484.605	85	329.294	159	290.495
147	483.266	35	338.57	296	290.495
191	483.266	62	338.57	317	290.495
684	483.266	15	345.527	370	290.495
182	481.927	17	347.846	482	290.495
625	480.589	82	350.165	627	290.495
78	479.25	67	380.311	15	289.156
601	479.25	69	389.587	154	289.156
163	477.911	73	389.587	466	289.156
885	477.911	55	405.82	189	287.818
732	476.573	27	544.958	20	286.479
739	476.573			26	286.479
771	476.573			186	286.479
52	475.234			326	286.479
299	475.234			519	286.479
613	473.895			6	285.14
851	472.557			283	285.14
1004	472.557			349	285.14
105	471.218			399	285.14
145	471.218			424	285.14
672	471.218			563	285.14
877	471.218			691	285.14
290	469.879			51	283.802
501	469.879			112	283.802
102	468.541			315	283.802
225	468.541			108	282.463
791	468.541			122	282.463
952	468.541			144	282.463
543	467.202			256	282.463
1024	467.202			694	282.463
352	465.863			28	281.124
1061	465.863			46	281.124
273	463.186			151	281.124
353	463.186			522	281.124
1016	463.186			696	281.124
491	461.847			88	279.786
921	461.847			158	279.786
27	460.508			672	279.786
740	460.508			43	278.447
246	457.831			90	278.447
616	457.831			173	278.447
766	457.831			264	278.447
981	457.831			357	278.447
420	456.492			387	278.447
498	456.492			527	278.447
75	455.154			700	277.108
154	455.154			360	275.77
253	455.154			401	275.77
315	455.154			538	275.77
811	455.154			246	274.431
496	453.815			509	274.431
878	453.815			245	273.092
948	453.815			321	273.092
124	452.476			346	273.092
627	452.476			371	273.092
71	451.138			128	271.754
80	451.138			248	271.754
366	451.138			440	271.754
53	449.799			56	270.415
134	448.46			231	270.415
621	448.46			234	270.415
912	448.46			285	270.415
1020	447.122			441	270.415
260	445.783			480	270.415
1025	445.783			528	270.415
798	444.444			104	269.076
830	444.444			164	269.076
850	444.444			230	269.076
95	443.105			491	269.076
470	443.105			670	269.076
828	443.105			308	267.737
212	441.767			587	267.737
598	441.767			684	267.737
777	441.767			5	266.399
832	441.767			198	266.399
968	441.767			339	266.399
179	440.428			516	266.399
186	440.428			212	265.06
323	440.428			224	265.06
421	440.428			366	265.06
86	439.089			537	265.06
429	439.089			592	265.06
524	439.089			67	263.721
636	439.089			89	263.721
865	439.089			149	263.721
951	439.089			288	263.721
16	437.751			347	263.721
82	437.751			411	263.721
568	437.751			521	263.721
915	437.751			568	263.721
49	436.412			600	263.721
66	436.412			692	263.721
112	436.412			63	262.383
169	436.412			165	262.383
218	436.412			226	262.383
247	436.412			289	262.383
252	436.412			369	262.383
291	436.412			499	262.383
546	436.412			203	261.044
131	435.073			206	261.044
678	435.073			215	261.044
765	435.073			408	261.044
835	435.073			495	261.044
319	433.735			677	261.044
396	433.735			58	259.705
768	433.735			126	259.705
852	433.735			197	259.705
950	433.735			275	259.705
1050	433.735			350	259.705
235	432.396			398	259.705
415	432.396			605	259.705
431	432.396			35	258.367
507	432.396			50	258.367
756	432.396			114	258.367
773	432.396			172	258.367
784	432.396			242	258.367
836	432.396			442	258.367
1063	432.396			372	257.028
813	431.057			382	257.028
997	431.057			485	257.028
1003	431.057			680	257.028
1023	431.057			686	257.028
77	429.719			80	255.689
425	428.38			160	255.689
680	428.38			430	255.689
838	428.38			437	255.689
203	427.041			10	254.351
963	427.041			86	254.351
99	425.703			202	254.351
321	425.703			253	254.351
434	425.703			309	254.351
512	425.703			336	254.351
924	425.703			426	254.351
1059	425.703			490	254.351
92	424.364			543	254.351
234	424.364			556	254.351
468	424.364			23	253.012
481	424.364			41	253.012
712	424.364			184	253.012
790	424.364			269	253.012
824	424.364			282	253.012
881	424.364			368	253.012
931	424.364			481	253.012
50	423.025			623	253.012
89	423.025			85	251.673
107	423.025			318	251.673
529	423.025			512	251.673
561	423.025			544	251.673
572	423.025			549	251.673
605	423.025			654	251.673
685	423.025			240	250.335
151	421.686			566	250.335
152	421.686			573	250.335
482	421.686			682	250.335
652	421.686			348	248.996
670	421.686			452	248.996
280	420.348			223	247.657
476	420.348			272	247.657
520	420.348			334	247.657
908	420.348			342	247.657
140	419.009			393	247.657
349	419.009			552	247.657
536	419.009			12	246.318
633	419.009			22	246.318
693	419.009			162	246.318
714	419.009			279	246.318
903	419.009			93	244.98
133	417.67			373	244.98
171	417.67			632	244.98
359	417.67			31	243.641
550	417.67			92	243.641
638	417.67			105	243.641
378	416.332			457	243.641
569	416.332			465	243.641
715	416.332			669	243.641
755	416.332			29	242.302
461	414.993			60	242.302
532	414.993			83	242.302
548	414.993			238	242.302
650	414.993			471	242.302
566	413.654			520	242.302
745	413.654			579	242.302
905	413.654			629	242.302
986	413.654			52	240.964
996	413.654			280	240.964
33	412.316			307	240.964
344	412.316			384	240.964
419	412.316			569	240.964
525	412.316			33	239.625
272	410.977			39	239.625
477	409.638			410	239.625
587	409.638			414	239.625
823	409.638			577	239.625
1057	409.638			659	239.625
626	408.3			662	239.625
751	408.3			244	238.286
873	408.3			262	238.286
918	408.3			380	238.286
932	408.3			479	238.286
954	408.3			61	236.948
19	406.961			191	236.948
73	406.961			359	236.948
258	406.961			666	236.948
296	406.961			62	235.609
526	406.961			170	235.609
654	406.961			229	235.609
1043	406.961			392	235.609
383	405.622			534	235.609
438	405.622			559	235.609
544	405.622			562	235.609
590	405.622			610	235.609
744	405.622			657	235.609
916	405.622			675	235.609
1048	405.622			161	234.27
158	404.284			181	234.27
326	404.284			207	234.27
743	404.284			218	234.27
837	404.284			258	234.27
843	404.284			297	234.27
141	402.945			356	234.27
248	402.945			365	234.27
304	402.945			386	234.27
471	402.945			397	234.27
558	402.945			418	234.27
728	402.945			614	234.27
84	401.606			621	234.27
137	401.606			4	232.932
868	401.606			54	232.932
43	400.267			121	232.932
176	400.267			127	232.932
630	400.267			171	232.932
655	400.267			367	232.932
720	400.267			651	232.932
990	400.267			19	231.593
83	398.929			49	231.593
121	398.929			53	231.593
783	398.929			115	231.593
965	398.929			187	231.593
221	397.59			192	231.593
538	397.59			260	231.593
814	397.59			320	231.593
842	397.59			327	231.593
925	397.59			337	231.593
1033	397.59			344	231.593
307	396.251			609	231.593
447	396.251			687	231.593
518	396.251			8	230.254
661	396.251			100	230.254
869	396.251			102	230.254
56	394.913			239	230.254
168	394.913			313	230.254
741	394.913			514	230.254
786	394.913			650	230.254
961	394.913			95	228.916
358	393.574			120	228.916
389	393.574			314	228.916
687	393.574			319	228.916
726	393.574			581	228.916
781	393.574			588	228.916
979	393.574			648	228.916
615	392.235			661	228.916
750	392.235			305	227.577
799	392.235			532	227.577
879	392.235			574	227.577
953	392.235			630	227.577
1062	392.235			656	227.577
36	390.897			674	227.577
128	390.897			693	227.577
245	390.897			131	226.238
357	390.897			273	226.238
649	390.897			277	226.238
679	390.897			647	226.238
213	389.558			48	224.899
591	389.558			82	224.899
614	389.558			124	224.899
660	389.558			233	224.899
718	389.558			503	224.899
719	389.558			507	224.899
1064	389.558			542	224.899
5	388.219			550	224.899
7	388.219			557	224.899
215	388.219			645	224.899
444	388.219			210	223.561
467	388.219			232	223.561
723	388.219			394	223.561
118	386.881			409	223.561
142	386.881			25	222.222
488	386.881			68	222.222
619	385.542			137	222.222
949	385.542			361	222.222
59	384.203			389	222.222
65	384.203			460	222.222
91	384.203			483	222.222
224	384.203			484	222.222
485	384.203			571	222.222
549	384.203			147	220.883
724	384.203			190	220.883
797	384.203			205	220.883
930	384.203			271	220.883
25	382.865			325	220.883
159	382.865			363	220.883
341	382.865			96	219.545
405	382.865			413	219.545
848	382.865			524	219.545
93	381.526			548	219.545
612	381.526			642	219.545
731	381.526			355	218.206
759	381.526			498	218.206
936	381.526			580	218.206
22	380.187			618	218.206
289	380.187			652	218.206
730	380.187			685	218.206
754	380.187			47	216.867
859	380.187			455	216.867
973	380.187			523	216.867
980	380.187			611	216.867
982	380.187			81	215.529
988	380.187			84	215.529
991	380.187			175	215.529
1001	380.187			199	215.529
1022	380.187			249	215.529
623	378.848			274	215.529
1012	378.848			419	215.529
3	377.51			443	215.529
35	377.51			497	215.529
297	377.51			624	215.529
417	377.51			653	215.529
436	377.51			123	214.19
742	377.51			200	214.19
1060	377.51			436	214.19
38	376.171			472	214.19
957	376.171			576	214.19
382	374.832			3	212.851
554	374.832			16	212.851
898	374.832			34	212.851
989	374.832			72	212.851
34	373.494			116	212.851
94	373.494			174	212.851
161	373.494			267	212.851
167	373.494			302	212.851
375	373.494			594	212.851
537	373.494			631	212.851
667	373.494			101	211.513
972	373.494			255	211.513
9	372.155			429	211.513
12	372.155			434	211.513
618	372.155			458	211.513
683	372.155			463	211.513
782	372.155			525	211.513
114	370.816			125	210.174
243	370.816			444	210.174
300	370.816			453	210.174
361	370.816			540	210.174
675	370.816			641	210.174
904	370.816			77	208.835
977	370.816			177	208.835
998	370.816			228	208.835
275	369.478			292	208.835
373	369.478			333	208.835
427	369.478			462	208.835
432	369.478			547	208.835
594	369.478			636	208.835
929	369.478			110	207.497
79	368.139			148	207.497
492	368.139			251	207.497
535	368.139			390	207.497
938	368.139			45	206.158
322	366.8			118	206.158
620	365.462			295	206.158
883	365.462			695	206.158
287	364.123			74	204.819
503	364.123			157	204.819
563	364.123			427	204.819
841	364.123			435	204.819
870	364.123			530	204.819
519	362.784			596	204.819
937	362.784			702	204.819
76	361.446			276	203.48
391	361.446			502	203.48
466	361.446			515	203.48
542	361.446			518	203.48
705	361.446			589	203.48
713	361.446			598	203.48
1047	361.446			615	203.48
68	360.107			38	202.142
584	360.107			44	202.142
700	360.107			180	202.142
807	360.107			287	202.142
812	360.107			379	202.142
940	360.107			468	202.142
24	358.768			496	202.142
146	358.768			533	202.142
262	358.768			55	200.803
441	358.768			73	200.803
442	358.768			385	200.803
120	357.429			412	200.803
254	357.429			448	200.803
451	357.429			536	200.803
703	357.429			703	200.803
21	356.091			402	199.464
244	356.091			405	199.464
890	356.091			221	198.126
896	356.091			310	198.126
911	356.091			510	198.126
995	356.091			517	198.126
1031	356.091			602	198.126
32	354.752			676	198.126
758	354.752			136	196.787
763	354.752			219	196.787
946	354.752			236	196.787
947	354.752			332	196.787
984	354.752			449	196.787
808	353.413			584	196.787
150	352.075			613	196.787
276	352.075			301	195.448
313	352.075			377	195.448
876	352.075			396	195.448
994	352.075			420	195.448
934	350.736			504	195.448
58	349.397			195	194.11
240	349.397			493	194.11
332	349.397			575	194.11
508	349.397			59	192.771
706	349.397			578	192.771
928	349.397			139	191.432
123	348.059			294	191.432
316	348.059			324	191.432
399	348.059			464	191.432
702	348.059			403	190.094
729	348.059			597	190.094
761	348.059			628	190.094
170	346.72			663	190.094
641	346.72			664	190.094
716	346.72			145	188.755
136	345.381			166	188.755
206	345.381			220	188.755
564	345.381			343	188.755
62	344.043			470	188.755
277	344.043			633	188.755
327	344.043			91	187.416
533	344.043			475	186.078
772	344.043			619	186.078
789	344.043			704	186.078
909	344.043			42	184.739
226	342.704			64	184.739
435	342.704			407	184.739
960	342.704			474	184.739
1028	342.704			606	184.739
45	341.365			99	183.4
115	341.365			423	183.4
372	341.365			649	183.4
390	341.365			608	182.061
504	341.365			699	182.061
4	340.027			97	180.723
384	340.027			395	180.723
738	340.027			416	180.723
944	340.027			432	180.723
17	338.688			560	180.723
704	338.688			595	180.723
748	338.688			213	179.384
871	338.688			225	179.384
371	337.349			381	179.384
381	337.349			467	179.384
479	337.349			673	178.045
527	337.349			690	178.045
902	337.349			188	176.707
31	336.01			494	176.707
198	336.01			535	176.707
557	336.01			340	175.368
825	336.01			671	175.368
889	336.01			182	174.029
111	334.672			208	174.029
509	334.672			209	174.029
810	334.672			572	174.029
840	334.672			643	174.029
81	333.333			644	174.029
113	333.333			214	172.691
489	333.333			268	172.691
606	333.333			129	171.352
126	331.994			257	171.352
872	331.994			383	171.352
999	331.994			583	171.352
1039	331.994			679	171.352
61	330.656			683	171.352
188	330.656			428	170.013
586	330.656			505	170.013
15	329.317			558	170.013
125	329.317			564	170.013
333	329.317			607	170.013
874	329.317			665	170.013
1015	329.317			526	168.675
64	327.978			639	168.675
255	327.978			259	167.336
267	327.978			421	167.336
328	327.978			488	167.336
406	327.978			599	167.336
913	327.978			678	167.336
127	326.64			284	165.997
228	326.64			486	165.997
325	326.64			2	164.659
589	326.64			156	163.32
753	326.64			216	163.32
13	325.301			293	161.981
445	325.301			330	161.981
697	325.301			117	160.642
709	325.301			153	160.642
822	325.301			511	160.642
368	323.962			626	160.642
551	323.962			66	159.304
668	323.962			109	159.304
891	323.962			375	159.304
1011	323.962			431	159.304
55	322.624			612	159.304
138	322.624			36	157.965
545	322.624			37	157.965
778	322.624			69	157.965
959	322.624			551	157.965
1000	322.624			586	157.965
292	321.285			263	156.626
409	319.946			65	155.288
1017	319.946			353	155.288
367	318.608			635	155.288
388	318.608			622	153.949
821	318.608			146	152.61
20	317.269			222	151.272
178	317.269			362	151.272
506	317.269			183	149.933
423	315.93			658	149.933
866	315.93			306	148.594
156	314.591			376	148.594
195	314.591			461	148.594
906	314.591			290	147.256
1055	314.591			555	147.256
237	313.253			11	145.917
286	313.253			585	145.917
306	313.253			87	144.578
779	313.253			364	144.578
1041	313.253			506	144.578
511	311.914			79	143.24
595	311.914			103	143.24
210	310.575			404	143.24
400	310.575			637	143.24
401	310.575			477	141.901
499	310.575			489	141.901
629	310.575			541	141.901
735	310.575			508	140.562
826	310.575			270	137.885
23	309.237			163	136.546
440	309.237			169	136.546
553	309.237			252	135.207
555	309.237			531	135.207
617	309.237			185	133.869
129	307.898			604	132.53
44	306.559			417	131.191
160	306.559			478	131.191
380	306.559			660	128.514
1	305.221			447	123.159
219	305.221			565	123.159
302	305.221			75	121.821
288	303.882			539	121.821
547	303.882			17	120.482
1056	303.882			98	120.482
347	301.205			553	119.143
424	301.205			668	119.143
666	301.205			130	117.804
690	301.205			167	117.804
737	301.205			322	117.804
856	301.205			70	115.127
1054	301.205			667	115.127
1040	299.866			492	112.45
175	298.527			500	109.772
530	298.527			570	108.434
596	298.527			345	107.095
413	297.189			316	104.418
692	297.189			706	104.418
861	297.189			655	103.079
144	295.85			445	100.402
770	295.85			473	100.402
282	294.511			545	100.402
336	294.511			111	99.063
528	294.511			281	99.063
582	293.172			697	97.724
1013	293.172			378	96.385
1036	293.172			250	95.047
26	291.834			593	95.047
132	291.834			132	93.708
301	290.495			143	93.708
901	290.495			450	93.708
116	289.156			1	91.031
166	289.156			304	89.692
379	289.156			335	89.692
956	289.156			21	88.353
48	287.818			133	88.353
412	287.818			338	88.353
857	286.479			567	88.353
97	285.14			620	87.015
265	285.14			701	87.015
241	283.802			705	87.015
671	283.802			698	85.676
40	282.463			329	84.337
356	281.124			603	84.337
640	281.124			286	82.999
708	281.124			469	82.999
184	278.447			7	80.321
193	278.447			40	80.321
217	278.447			400	80.321
430	278.447			57	78.983
987	278.447			617	78.983
257	277.108			217	77.644
394	277.108			298	77.644
513	277.108			352	77.644
651	277.108			688	77.644
658	277.108			152	76.305
725	277.108			243	76.305
895	277.108			529	76.305
1018	277.108			640	76.305
14	274.431			681	76.305
214	274.431			107	74.966
354	274.431			513	74.966
820	274.431			590	74.966
329	273.092			354	73.628
574	271.754			241	72.289
899	270.415			341	72.289
72	269.076			438	70.95
242	266.399			616	70.95
497	266.399
88	265.06
696	265.06
531	261.044
749	261.044
785	261.044
283	259.705
493	259.705
453	257.028
475	257.028
971	257.028
1007	257.028
63	255.689
362	255.689
103	254.351
1035	254.351
914	253.012
143	251.673
816	251.673
1010	251.673
278	250.335
875	250.335
119	248.996
571	248.996
734	248.996
648	246.318
955	246.318
130	243.641
422	243.641
139	242.302
962	242.302
216	240.964
199	239.625
534	239.625
863	238.286
945	238.286
318	235.609
117	234.27
60	232.932
164	232.932
472	232.932
552	231.593
800	231.593
106	228.916
407	228.916
98	227.577
285	227.577
757	227.577
809	227.577
665	226.238
294	224.899
540	224.899
657	224.899
752	224.899
775	223.561
465	220.883
637	220.883
643	219.545
701	219.545
819	219.545
631	218.206
721	218.206
976	218.206
187	216.867
727	216.867
829	216.867
387	215.529
894	215.529
183	214.19
233	214.19
801	214.19
834	214.19
47	212.851
559	212.851
970	212.851
6	211.513
495	211.513
580	211.513
628	211.513
884	211.513
411	210.174
1038	210.174
364	208.835
560	208.835
458	207.497
831	207.497
180	206.158
205	206.158
310	206.158
270	204.819
69	203.48
839	203.48
964	203.48
194	202.142
355	202.142
646	202.142
211	200.803
251	200.803
682	200.803
992	200.803
1014	200.803
305	199.464
334	199.464
343	198.126
386	198.126
698	196.787
562	195.448
11	192.771
556	191.432
939	191.432
688	190.094
135	188.755
575	188.755
565	186.078
238	184.739
338	184.739
370	184.739
1045	184.739
454	183.4
308	182.061
577	182.061
686	182.061
769	182.061
844	182.061
30	180.723
478	180.723
659	179.384
1037	179.384
303	178.045
312	178.045
426	178.045
673	178.045
985	178.045
345	176.707
494	176.707
585	176.707
746	176.707
760	176.707
927	176.707
443	175.368
1005	175.368
346	174.029
935	174.029
1053	174.029
437	172.691
792	172.691
229	171.352
917	171.352
1006	171.352
669	170.013
958	170.013
122	168.675
402	168.675
603	168.675
101	167.336
281	167.336
450	167.336
624	167.336
634	167.336
456	165.997
975	165.997
96	164.659
853	164.659
449	163.32
922	163.32
854	161.981
855	161.981
165	160.642
172	160.642
174	160.642
189	160.642
279	160.642
331	160.642
642	159.304
484	156.626
268	155.288
298	155.288
428	155.288
490	155.288
610	155.288
414	153.949
579	153.949
676	153.949
1021	153.949
1027	153.949
28	152.61
227	151.272
645	151.272
1046	151.272
608	149.933
747	149.933
1058	148.594
880	147.256
223	144.578
455	144.578
177	143.24
271	143.24
452	143.24
893	143.24
983	143.24
2	141.901
339	141.901
795	141.901
457	140.562
978	140.562
108	139.223
664	139.223
794	139.223
57	137.885
274	137.885
311	137.885
324	137.885
711	137.885
263	136.546
335	136.546
374	136.546
892	136.546
385	135.207
581	135.207
787	135.207
846	135.207
209	133.869
284	133.869
541	133.869
473	132.53
570	132.53
803	132.53
1032	132.53
521	131.191
464	129.853
802	129.853
926	129.853
200	127.175
418	127.175
764	127.175
806	127.175
87	125.837
365	124.498
404	124.498
860	124.498
888	124.498
578	121.821
351	120.482
515	120.482
796	120.482
966	120.482
974	120.482
510	119.143
207	117.804
220	117.804
920	117.804
1019	116.466
933	115.127
8	113.788
190	113.788
197	113.788
462	112.45
1030	112.45
1044	112.45
204	111.111
360	111.111
573	111.111
599	111.111
695	111.111
710	111.111
463	109.772
677	109.772
815	109.772
833	109.772
1065	109.772
348	108.434
486	108.434
600	108.434
722	108.434
397	107.095
192	105.756
259	105.756
398	105.756
887	105.756
656	104.418
1002	104.418
173	103.079
474	103.079
196	101.74
317	101.74
502	101.74
907	101.74
923	101.74
1034	101.74
897	100.402
942	100.402
943	100.402
1026	100.402
788	99.063
459	97.724
780	97.724
858	96.385
10	92.369
266	92.369
717	92.369
699	91.031
818	89.692
867	89.692
181	88.353
109	87.015
208	87.015
231	87.015
410	87.015
201	85.676
309	85.676
469	85.676
487	85.676
804	85.676
369	84.337
597	84.337
602	84.337
817	84.337
604	82.999
776	82.999
993	82.999
1009	82.999
320	81.66
607	81.66
681	81.66
230	80.321
395	80.321
416	80.321
662	80.321
845	80.321
264	78.983
439	78.983
446	78.983
517	78.983
37	77.644
862	77.644
900	77.644
1029	77.644
1051	77.644
185	76.305
350	76.305
393	76.305
647	76.305
707	76.305
1042	76.305
41	74.966
256	74.966
337	74.966
567	74.966
762	74.966
162	73.628
250	73.628
886	73.628
969	73.628
1008	73.628
864	72.289
110	70.95
377	70.95
576	70.95
592	70.95

## Sheet: Fig_4e
Time	Sample A	Sample B
[hours]	CPS at 645 nm	CPS at 645 nm
0	355750	360538
24	103702	105390
48	65220	67084
55	61512	60606
72	65322	64258
96	70192	71460
120	90814	88420
144	112050	110674
168	139016	136148
192	168728	169744
216	204070	199802
240	230194	225050
264	250722	243776
288	268514	269822
312	289650	286864
336	306246	308864
360	325708	323138
384	337338	337812
408	342140	341666
432	349428	344538
456	346596	347258
480	348378	349866
504	351372	351364
624	347824	345746

## Sheet: Fig_5d
* See supporting information for calculation method
Autonomous cycle
	Hydrogel [#]	H3	H4	H1-NH2-4	H2-NH2-4	H3-NH2-4	DVP-1	DVP-2
Petri-dish	petri-dish [g]	13.2708	12.796	13.1447	13.309	13.1898	13.812	13.5534
PD with Polymer	petri-dish+polymer [g]	13.3167	12.839	13.1841	13.343	13.23	13.849	13.5934
	Total weight polymer [g]	0.0459	0.043	0.0394	0.034	0.0402	0.037	0.04
2.1 eq. DVP + 8.0 eq. NH2-4
t = equilibrium (96h)	weight [g]	14.2736	13.6088	13.9542	14.006	14.0502	14.6215	14.4138
t = 0 hours	weight [g]	14.18	13.7231	13.9699	14.0433	13.9902	14.8935	14.6138
t = 24 hours	weight [g]	14.194	13.7343	14.2855	14.2615	x	15.1389	14.9309
t = 48 hours	weight [g]	14.1881	13.709	14.3664	14.5058	x	15.36	15.0752
t = 72 hours	weight [g]	14.2016	13.6748	14.4242	14.5788	x	15.6403	15.3134
t = 96 hours	weight [g]	14.1809	13.6689	14.522	14.6365	x	15.903	15.5564
t = 120 hours	weight [g]	14.2016	13.6822	14.5516	14.6413	x	16.1367	15.7569
t = 144 hours	weight [g]	14.1909	13.6835	14.5339	14.6593	x	16.271	16.013
t = 168 hours	weight [g]	14.1806	13.6925	14.5527	14.6528	x	16.3468	16.0451
t = 192 hours	weight [g]	14.1784	13.7215	14.5282	14.6243	x	16.3922	16.0899
t = 240 hours	weight [g]	14.1818	13.681	14.4525	14.5629	x	16.4609	16.163
t = 288 hours	weight [g]	14.1853	13.6872	14.3812	14.4941	x	16.4614	16.1644
t = 336 hours	weight [g]	14.1871	13.694	14.2967	14.4156	x	16.4511	16.1552
t = 384 hours	weight [g]	14.1844	13.6823	14.2092	14.3341	x	16.4531	16.1557
t = 432 hours	weight [g]	14.1891	13.6909	14.1333	14.2343	x	16.4325	16.2195
t = 480 hours	weight [g]	14.1803	13.6874	14.0501	14.1423	x	16.4434	16.2026
t = 504 hours	weight [g]	14.1874	13.6963	13.9715	14.102	x	16.4247	16.1897
t = 552 hours	weight [g]	14.1874	13.6904	13.9098	14.0582	x	16.4431	16.173
t = 600 hours	weight [g]	14.1901	13.692	13.9308	14.0633	x	16.4501	16.1795
t = 648 hours	weight [g]	14.1795	13.691	13.9326	14.0268	x	16.4558	16.1802
Sequence-addition cycle
	Hydrogel [#]	H1-SH-3	H2-SH-3	H3-SH-3
Petri-dish	petri-dish [g]	13.3208	13.2463	13.2435
PD with Polymer	petri-dish+polymer [g]	13.3747	13.2959	13.2887
	Total weight polymer [g]	0.0539	0.0496	0.0452
1.0 eq. DVP added
1.0 eq. SH-3 added
no addition	weight [g]	14.342	14.046	14.2675
t = 0 hours
1.0 eq. DVP added
1.0 eq. DVP	weight [g]	15.3445	15.046	15.2496
t = 96 hours
1.0 eq. SH-3 added
1.0 eq. SH-3	weight [g]	14.4031	14.1494	14.3705
t = 192 hours
1.0 eq. DVP added
1.0 eq. DVP	weight [g]	15.2391	15.0704	15.2363
t = 264 hours
1.0 eq. SH-3 added
1.0 eq. SH-3	weight [g]	14.3528	14.1884	14.267
t = 360 hours

## Sheet: Supplementary_Fig13
Intensity	Sample A - Intensity									Sample B - Intensity										Intensity	Sample A - number% average									Sample B - number% average
-	t=0h	t=105h	t=106h	t=165h	t=166h	t=260h	t=261h	t=550h	t=551h	t=0h	t=105h	t=106h	t=165h	t=166h	t=260h	t=261h	t=550h	t=551h		-	t=0h	t=105h	t=106h	t=165h	t=166h	t=260h	t=261h	t=550h	t=551h	t=0h	t=105h	t=106h	t=165h	t=166h	t=260h	t=261h	t=550h	t=551h
0.4	0	0	0	0	0	0	0	0	0	0	0	0	0	0	0	0	0	0		0.4	0	0	0	0	0	0	0	0	0	0	0	0	0	0	0	0	0	0
0.4632	0	0	0	0	0	0	0	0	0	0	0	0	0	0	0	0	0	0		0.4632	0	0	0	0	0	0	0	0	0	0	0	0	0	0	0	0	0	0
0.5365	0	0	0	0	0	0	0	0	0	0	0	0	0	0	0	0	0	0		0.5365	0	0	0	0	0	0	0	0	0	0	0	0	0	0	0	0	0	0
0.6213	0	0	0	0	0	0	0	0	0	0	0	0	0	0	0	0	0	0		0.6213	0	0	0	0	0	0	0	0	0	0	0	0	0	0	0	0	0	0
0.7195	0	0	0	0	0	0	0	0	0	0	0	0	0	0	0	0	0	0		0.7195	0	0	0	0	0	0	0	0	0	0	0	0	0	0	0	0	0	0
0.8332	0	0	0	0	0	0	0	0	0	0	0	0	0	0	0	0	0	0		0.8332	0	0	0	0	0	0	0	0	0	0	0	0	0	0	0	0	0	0
0.9649	0	0	0	0	0	0	0	0	0	0	0	0	0	0	0	0	0	0		0.9649	0	0	0	0	0	0	0	0	0	0	0	0	0	0	0	0	0	0
1.117	0	0	0	0	0	0	0	0	0	0	0	0	0	0	0	0	0	0		1.117	0	0	0	0	0	0	0	0	0	0	0	0	0	0	0	0	0	0
1.294	0	0	0	0	0	0	0	0	0	0	0	0	0	0	0	0	0	0		1.294	0	0	0	0	0	0	0	0	0	0	0	0	0	0	0	0	0	0
1.499	0	0	0	0	0	0	0	0	0	0	0	0	0	0	0	0	0	0		1.499	0	0	0	0	0	0	0	0	0	0	0	0	0	0	0	0	0	0
1.736	0	0	0	0	0	0	0	0	0	0	0	0	0	0	0	0	0	0		1.736	0	0	0	0	0	0	0	0	0	0	0	0	0	0	0	0	0	0
2.01	0	0	0	0	0	0	0	0	0	0	0	0	0	0	0	0	0	0		2.01	0	0	0	0	0	0	0	0	0	0	0	0	0	0	0	0	0	0
2.328	0	0	0	0	0	0	0	0	0	0	0	0	0	0	0	0	0	0		2.328	0	0	0	0	0	0	0	0	0	0	0	0	0	0	0	0	0	0
2.696	0	0	0	0	0	0	0	0	0	0	0	0	0	0	0	0	0	0		2.696	0	0	0	0	0	0	0	0	0	0	0	0	0	0	0	0	0	0
3.122	0	0	0	0	0	0	0	0	0	0	0	0	0	0	0	0	0	0		3.122	0	0	0	0	0	0	0	0	0	0	0	0	0	0	0	0	0	0
3.615	0	0	0	0	0	0	0	0	0	0	0	0	0	0	0	0	0	0		3.615	0	0	0	0	0	0	0	0	0	0	0	0	0	0	0	0	0	0
4.187	0	0	0	0	0	0	0	0	0	0	0	0	0	0	0	0	0	0		4.187	0	0	0	0	0	0	0	0	0	0	0	0	0	0	0	0	0	0
4.849	0	0	0	0	0	0	0	0.3	0	0	0	0	0	0	0	0	0	0		4.849	0	0	0	133.333	0	2.4	0	0	0	0	0	0	0.53333	0	0.9	0	4.5	0
5.615	0	0.8	0	1.5	0	1.4	0	1.9	0	0	0	0	0.1	0	0.2	0	1.2	0		5.615	0	6.8	0	946.667	0	11.8	0	6.9	0	0	493.333	0	806.667	0	8.8	0	16.4	0
6.503	0	4.2	0	5	0	4.8	0	4.8	0	0	1.66667	0	2.9	0	3.2	0	4.7	0		6.503	0	21.7	0	2,233,333	0	23.4	0	21.8	0	0	17.8	0	2,233,333	0	22.7	0	25.7	0
7.531	0	9.1	0	9.4	0	9.1	0	8.2	0	0	6.1	0	7.76667	0	8.3	0	9.6	0		7.531	0	28.6	0	2,666,667	0	25.6	0	28.4	0	0	2,723,333	0	2,793,333	0	27.6	0	23.9	0
8.721	0	13.7	0	13.2	0	12.9	0	11.3	0	0	11.4667	0	12.7333	0	13.4	0	13.9	0		8.721	0	22.2	0	2,023,333	0	18.6	0	21.8	0	0	2,423,333	0	21.2	0	20.6	0	15.7	0
10.1	0	16.1	0	15.3	0	15.2	0	13.2	0	0	15.2667	0	15.7333	0	16.5	0	16.3	0		10.1	0	12.5	0	11.6	0	10.5	0	12.3	0	0	15	0	11.9	0	11.5	0	8.2	0
11.7	0	15.6	0	15	0	15.3	0	13.6	0	0	15.7333	0	15.6333	0	16.3	0	15.9	0		11.7	0	5.6	0	5.4	0	4.9	0	5.6	0	0	713.333	0	533.333	0	5.2	0	3.6	0
13.54	0	12.5	0	12.4	0	13.3	0	12.4	0	0	12.8	0	12.5	0	13.2	0	13.1	0		13.54	0	2	0	2.1	0	1.9	0	2.2	0	0	2.7	0	2	0	1.9	0	1.3	0
15.69	0	8	0	8.5	0	9.7	0	10	0	0	7.76667	0	7.7	0	8.3	0	8.8	0		15.69	0	0.6	0	0.66667	0	0.6	0	0.7	0	0	0.8	0	0.56667	0	0.6	0	0.4	2.7
18.17	0	3.7	0	4.5	0	5.8	0	6.9	1.1	0	2.93333	0	3.06667	0	3.6	0	4.5	0.2		18.17	0	0.1	1	0.16667	0.3	0.2	2.2	0.2	5.1	0	0.16667	2.1	0.1	3.3	0.1	4.8	0.1	12.5
21.04	0	0.8	0.2	1.4	1.1	2.5	2.5	3.9	4.1	0	0.2	0.4	0.366667	0.9	0.6	1.7	1.3	3.2		21.04	0	0	9.2	0	8.2	0	12.1	0	18	0	0	10.9	0	13.8	0	17.2	0	23.6
24.36	0	0	4.2	0	5.5	0.5	7.8	1.6	8.3	0	0	3.1	0	4.6	0	6.6	0	8.5		24.36	283.333	0	23.1	0	23.3	0	25.2	0	26.7	153.333	0	22.6	0	24.5	0	26.4	0	25.1
28.21	0.76667	0	10.7	0	11.8	0	13.9	0.3	12.4	0.466667	0	7.7	0	10.2	0	12.9	0	14.2		28.21	12.9	0	27.7	0	28.8	0	27.2	0	23.5	10.2	0	25.4	0	25	0	23.9	0	18.1
32.67	4.8	0	16.8	0	17.3	0	18.5	0	15.3	4.6	0	12.6	0	15.4	0	18	0	18.1		32.67	2,426,667	0	20.4	0	21	0	18.6	0	14.8	23.2	0	19.1	0	17.4	0	15.3	0	10.2
37.84	10.8667	0	20.2	0	20	0	19.7	0	16.2	11.2667	0	16.3	0	18.5	0	19.9	0	19		37.84	2,553,333	0	11.2	0	11.3	0	9.4	0	7.4	27	0	11.1	0	9.5	0	7.7	0	4.8
43.82	16.4333	0	19.5	0	18.7	0	17.3	0	15.1	17.5	0	17.7	0	18.4	0	18.1	0	16.6		43.82	18	0	5	0	4.8	0	3.8	0	3	1,986,667	0	5.4	0	4.3	0	3.2	0	2
50.75	19.4333	0	15.3	0	14.3	0	12.2	0	12.2	20.6667	0	16.3	0	15.2	0	13.2	0	11.8		50.75	976.667	0	1.8	0	1.7	0	1.2	0	1	1,096,667	0	2.3	0	1.6	0	1.1	0	0.7
58.77	18.8333	0	9.2	0	8.2	0	6.3	0	8.5	19.5333	0	12.8	0	10.3	0	7.2	0	6.4		58.77	4.4	0	0.5	0	0.4	0	0.3	0	0.3	483.333	0	0.8	0	0.5	0	0.3	0	0.2
68.06	14.9	0	3.6	0	2.9	0	1.8	0	4.7	14.8	0	8.2	0	5.1	0	2.3	0	2		68.06	163.333	0	0.1	0	0.1	0	0	0	0.1	173.333	0	0.3	0	0.1	0	0.1	0	0.1
78.82	9.23333	0	0.4	0	0.1	0	0	0	1.8	8.36667	0	3.9	0	1.4	0	0	0	0		78.82	0.5	0	0	0	0	0	0	0	0	0.53333	0	0.1	0	0	0	0	0	0
91.28	3.96667	0	0	0	0	0	0	0	0.3	2.83333	0	1	0	0	0	0	0	0		91.28	0.13333	0	0	0	0	0	0	0	0	0.1	0	0	0	0	0	0	0	0
105.7	0.76667	0	0	0	0	0	0	0	0	0.0666667	0	0	0	0	0	0	0	0		105.7	0	0	0	0	0	0	0	0	0	0	0	0	0	0	0	0	0	0
122.4	0	0	0	0	0	0	0	0	0	0	0	0	0	0	0	0	0	0		122.4	0	0	0	0	0	0	0	0	0	0	0	0	0	0	0	0	0	0
141.8	0	0	0	0	0	0	0	0	0	0	0	0	0	0	0	0	0	0		141.8	0	0	0	0	0	0	0	0	0	0	0	0	0	0	0	0	0	0
164.2	0	0	0	0	0	0	0	0	0	0	0	0	0	0	0	0	0	0		164.2	0	0	0	0	0	0	0	0	0	0	0	0	0	0	0	0	0	0
190.1	0	0	0	0	0	0	0	0	0	0	0	0	0	0	0	0	0	0		190.1	0	0	0	0	0	0	0	0	0	0	0	0	0	0	0	0	0	0
220.2	0	0	0	0	0	0	0	0.1	0	0	0	0	0	0	0	0	0	0		220.2	0	0	0	0	0	0	0	0	0	0	0	0	0	0	0	0	0	0
255	0	0	0	0	0	0	0	0.2	0	0	0.0333333	0	0	0	0.2	0	0	0		255	0	0	0	0	0	0	0	0	0	0	0	0	0	0	0	0	0	0
295.3	0	0	0	0	0	0	0	0.4	0	0	0.3	0	0.233333	0	0.6	0	0	0		295.3	0	0	0	0	0	0	0	0	0	0	0	0	0	0	0	0	0	0
342	0	0.1	0	0.1	0	0	0	0.6	0	0	0.866667	0	0.733333	0	1.1	0	0	0		342	0	0	0	0	0	0	0	0	0	0	0	0	0	0	0	0	0	0
396.1	0	0.4	0	0.4	0	0.1	0	0.8	0	0	1.63333	0	1.4	0	1.6	0	0.1	0		396.1	0	0	0	0	0	0	0	0	0	0	0	0	0	0	0	0	0	0
458.7	0	0.7	0	0.7	0	0.2	0	0.9	0	0	2.43333	0	2.03333	0	1.9	0	0.2	0		458.7	0	0	0	0	0	0	0	0	0	0	0	0	0	0	0	0	0	0
531.2	0	1.1	0	1.1	0	0.3	0	1	0	0	3	0	2.46667	0	1.9	0	0.4	0		531.2	0	0	0	0	0	0	0	0	0	0	0	0	0	0	0	0	0	0
615.1	0	1.4	0	1.3	0	0.4	0	1.1	0	0	3.2	0	2.6	0	1.7	0	0.6	0		615.1	0	0	0	0	0	0	0	0	0	0	0	0	0	0	0	0	0	0
712.4	0	1.5	0	1.4	0	0.5	0	1.1	0	0	3.03333	0	2.36667	0	1.3	0	0.7	0		712.4	0	0	0	0	0	0	0	0	0	0	0	0	0	0	0	0	0	0
825	0	1.5	0	1.4	0	0.5	0	1	0	0	2.5	0	1.9	0	0.8	0	0.8	0		825	0	0	0	0	0	0	0	0	0	0	0	0	0	0	0	0	0	0
955.4	0	1.3	0	1.2	0	0.5	0	0.9	0	0	1.8	0	1.3	0	0.4	0	0.8	0		955.4	0	0	0	0	0	0	0	0	0	0	0	0	0	0	0	0	0	0
1106	0	1	0	1	0	0.4	0	0.8	0	0	1.1	0	0.7	0	0.1	0	0.7	0		1106	0	0	0	0	0	0	0	0	0	0	0	0	0	0	0	0	0	0
1281	0	0.7	0	0.7	0	0.3	0	0.8	0	0	0.6	0	0.266667	0	0	0	0.5	0		1281	0	0	0	0	0	0	0	0	0	0	0	0	0	0	0	0	0	0
1484	0	0.4	0	0.4	0	0.2	0	0.7	0	0	0.233333	0	0.0666667	0	0	0	0.3	0		1484	0	0	0	0	0	0	0	0	0	0	0	0	0	0	0	0	0	0
1718	0	0.1	0	0.1	0	0.2	0	0.6	0	0	0.0333333	0	0	0	0	0	0.2	0		1718	0	0	0	0	0	0	0	0	0	0	0	0	0	0	0	0	0	0
1990	0	0	0	0	0	0.2	0	0.5	0	0	0	0	0	0	0	0	0.1	0		1990	0	0	0	0	0	0	0	0	0	0	0	0	0	0	0	0	0	0
2305	0	0	0	0	0	0.3	0	0.4	0	0	0	0	0	0	0	0	0.2	0		2305	0	0	0	0	0	0	0	0	0	0	0	0	0	0	0	0	0	0
2669	0	0.2	0	0.1	0	0.4	0	0.3	0	0	0.0333333	0	0.0333333	0	0	0	0.3	0		2669	0	0	0	0	0	0	0	0	0	0	0	0	0	0	0	0	0	0
3091	0	0.4	0	0.3	0	0.6	0	0.2	0	0	0.133333	0	0.1	0	0	0	0.5	0		3091	0	0	0	0	0	0	0	0	0	0	0	0	0	0	0	0	0	0
3580	0	0.8	0	0.5	0	0.9	0	0.1	0	0	0.366667	0	0.333333	0	0.2	0	0.8	0		3580	0	0	0	0	0	0	0	0	0	0	0	0	0	0	0	0	0	0
4145	0	1.1	0	0.8	0	1.1	0	0.1	0	0	0.833333	0	0.9	0	0.8	0	1	0		4145	0	0	0	0	0	0	0	0	0	0	0	0	0	0	0	0	0	0
4801	0	1.4	0	1.1	0	1.2	0	0	0	0	1.56667	0	1.66667	0	1.6	0	1.2	0		4801	0	0	0	0	0	0	0	0	0	0	0	0	0	0	0	0	0	0
5560	0	1.5	0	1.2	0	1.3	0	0	0	0	2.33333	0	2.43333	0	2.3	0	1.3	0		5560	0	0	0	0	0	0	0	0	0	0	0	0	0	0	0	0	0	0
6439	0	0	0	0	0	0	0	0	0	0	0	0	0	0	0	0	0	0		6439	0	0	0	0	0	0	0	0	0	0	0	0	0	0	0	0	0	0
7456	0	0	0	0	0	0	0	0	0	0	0	0	0	0	0	0	0	0		7456	0	0	0	0	0	0	0	0	0	0	0	0	0	0	0	0	0	0
8635	0	0	0	0	0	0	0	0	0	0	0	0	0	0	0	0	0	0		8635	0	0	0	0	0	0	0	0	0	0	0	0	0	0	0	0	0	0
10000	0	0	0	0	0	0	0	0	0	0	0	0	0	0	0	0	0	0		10000	0	0	0	0	0	0	0	0	0	0	0	0	0	0	0	0	0	0

## Sheet: Supplementary_Fig14
Intensity	Sample A - Intensity																				Sample B - Intensity																					Intensity	Sample A - number% average
-	t=0h	t=24h	t=48h	t=72h	t=96h	t=210h	t=144h	t=168h	t=192h	t=264h	t=288h	t=313h	t=336h	t=360h	t=384h	t=408h	t=432h	t=456h	t=480h	t=504h	t=0h	t=24h	t=48h	t=72h	t=96h	t=210h	t=144h	t=168h	t=192h	t=264h	t=288h	t=313h	t=336h	t=360h	t=384h	t=408h	t=432h	t=456h	t=480h	t=504h		-	t=0h	t=24h	t=48h	t=72h	t=96h	t=210h	t=144h
0.4	0	0	0	0	0	0	0	0	0	0	0	0	0	0	0	0	0	0	0	0	0	0	0	0	0	0	0	0	0	0	0	0	0	0	0	0	0	0	0	0		0.4	0	0	0	0	0	0	0
0.4632	0	0	0	0	0	0	0	0	0	0	0	0	0	0	0	0	0	0	0	0	0	0	0	0	0	0	0	0	0	0	0	0	0	0	0	0	0	0	0	0		0.4632	0	0	0	0	0	0	0
0.5365	0	0	0	0	0	0	0	0	0	0	0	0	0	0	0	0	0	0	0	0	0	0	0	0	0	0	0	0	0	0	0	0	0	0	0	0	0	0	0	0		0.5365	0	0	0	0	0	0	0
0.6213	0	0	0	0	0	0	0	0	0	0	0	0	0	0	0	0	0	0	0	0	0	0	0	0	0	0	0	0	0	0	0	0	0	0	0	0	0	0	0	0		0.6213	0	0	0	0	0	0	0
0.7195	0	0	0	0	0	0	0	0	0	0	0	0	0	0	0	0	0	0	0	0	0	0	0	0	0	0	0	0	0	0	0	0	0	0	0	0	0	0	0	0		0.7195	0	0	0	0	0	0	0
0.8332	0	0	0	0	0	0	0	0	0	0	0	0	0	0	0	0	0	0	0	0	0	0	0	0	0	0	0	0	0	0	0	0	0	0	0	0	0	0	0	0		0.8332	0	0	0	0	0	0	0
0.9649	0	0	0	0	0	0	0	0	0	0	0	0	0	0	0	0	0	0	0	0	0	0	0	0	0	0	0	0	0	0	0	0	0	0	0	0	0	0	0	0		0.9649	0	2.76667	0	0	0	0	0
1.117	0	0	0	0	0	0	0	0	0	0	0	0	0	0	0	0	0	0	0	0	0	0	0	0	0	0	0	0	0	0	0	0	0	0	0	0	0	0	0	0		1.117	0	8.63333	0	0	0	0	0
1.294	0	0.0333333	0	0	0	0	0	0	0	0	0	0	0	0	0	0	0	0	0	0	0	0	0	0	0	0	0	0	0	0	0	0	0	0	0	0	0	0	0	0		1.294	0	10.5667	0	0	0	0	0
1.499	0	0.0333333	0	0	0	0	0	0	0	0	0	0	0	0	0	0	0	0	0	0	0	0	0	0	0	0	0	0	0	0	0	0	0	0	0	0	0	0	0	0		1.499	0	6.93333	0	0	0	0	0
1.736	0	0.0333333	0	0	0	0	0	0	0	0	0	0	0	0	0	0	0	0	0	0	0	0	0	0	0	0	0	0	0	0	0	0	0	0	0	0	0	0	0	0		1.736	0	2.9	0	0	0	0	0
2.01	0	0	0	0	0	0	0	0	0	0	0	0	0	0	0	0	0	0	0	0	0	0	0	0	0	0	0	0	0	0	0	0	0	0	0	0	0	0	0	0		2.01	0	0.8	0	0	0	0	0
2.328	0	0	0	0	0	0	0	0	0	0	0	0	0	0	0	0	0	0	0	0	0	0	0.0333333	0	0	0	0	0	0	0	0	0	0	0	0	0	0	0	0	0		2.328	0	0.2	0	0	0	0	0
2.696	0	0.0333333	0	0	0	0	0	0	0	0	0	0	0	0	0	0	0	0	0	0	0	0	0.0333333	0	0	0	0	0	0	0	0	0	0	0	0	0	0	0	0	0		2.696	0	0.133333	0	0	0	0	0
3.122	0	0.0666667	0	0	0	0	0	0	0	0	0	0	0	0	0	0	0	0	0	0	0	0	0.0333333	0	0	0	0	0	0	0	0	0	0	0	0	0	0	0	0	0		3.122	0	0.166667	0	0	0	0	0
3.615	0	0.133333	0	0	0	0	0	0	0	0	0	0	0	0	0	0	0	0	0	0	0	0.0333333	0	0	0	0	0	0	0	0	0	0	0	0	0	0	0	0	0	0		3.615	0	1.2	0.166667	0	0	0	0
4.187	0	0.2	0	0	0	0	0	0	0	0	0	0	0	0	0	0	0	0	0	0	0	0.1	0.0666667	0	0.0666667	0	0	0	0	0	0	0	0	0	0	0	0	0	0	0		4.187	0	4.76667	2.36667	1.7	2.33333	0	0
4.849	0	0.3	0.133333	0.1	0.0666667	0	0	0	0	0	0	0	0	0	0	0	0	0	0	0	0	0.366667	0.366667	0.2	0.3	0	0	0	0	0	0	0	0	0	0	0	0	0	0	0		4.849	0	10.8667	9.46667	8.66667	11.8333	0	0
5.615	0	0.466667	0.733333	0.533333	0.433333	0	0	0	0	0	0	0	0	0	0	0	0	0	0	0	0	0.566667	1.03333	0.9	0.633333	0	0	0	0	0	0	0	0	0	0	0	0	0	0	0		5.615	0	15.8333	19.2333	19.2667	23.8	0	0
6.503	0	0.733333	1.96667	1.53333	0.933333	0	0	0	0	0	0	0	0	0	0	0	0	0	0	0	0	0.766667	2.03333	1.9	0.966667	0	0	0	0	0	0	0	0	0	0	0	0	0	0	0		6.503	0	15.1333	23.9667	24.9	26.2333	0	0
7.531	0	0.9	3.46667	2.76667	1.33333	0	0	0	0	0	0	0	0	0	0	0	0	0	0	0	0	0.8	3.16667	2.9	1.16667	0	0	0	0	0	0	0	0	0	0	0	0	0	0	0		7.531	0	10.0333	20.3	21.2	18.7	0	0
8.721	0	0.933333	4.76667	3.7	1.5	0	0	0	0	0	0	0	0	0	0	0	0	0	0	0	0	0.833333	4.06667	3.56667	1.16667	0	0	0	0	0	0	0	0	0	0	0	0	0	0	0		8.721	0	5.13333	12.8333	13.2333	9.9	0	0
10.1	0	0.966667	5.46667	4.13333	1.33333	0	0	0	0	0	0	0	0	0	0	0	0	0	0	0	0	0.933333	4.66667	3.8	1	0	0	0	0	0	0	0	0	0	0	0	0	0	0	0		10.1	0	2.2	6.7	6.63333	4.3	0	0
11.7	0	1.13333	5.56667	3.96667	1.1	0	0	0	0	0	0	0	0	0	0	0	0	0	0	0	0	1.3	4.8	3.63333	0.866667	0	0	0	0	0	0	0	0	0	0	0	0	0	0	0		11.7	0	0.866667	2.96667	2.86667	1.6	0	0
13.54	0	1.63333	5.13333	3.4	0.966667	0	0	0	0	0	0	0	0	0	0	0	0	0	0	0	0	2	4.66667	3.13333	0.933333	0	0	0	0	0	0	0	0	0	0	0	0	0	0	0		13.54	0	0.366667	1.2	1.06667	0.6	2.63333	0
15.69	0	2.53333	4.43333	2.7	1.23333	0.266667	0	0	0	0	0	0	0	0	0	0	0	0	0	0	0	3.1	4.36667	2.56667	1.36667	0.233333	0	0	0	0	0	0	0	0	0	0	0	0	0	0		15.69	0	0.2	0.433333	0.366667	0.233333	11.2667	3.23333
18.17	0	3.86667	3.73333	2.16667	2	1.46667	0.633333	0.0666667	0	0	0	0	0	0	0	0	0	0	0	0	0	4.43333	4.03333	2.2	2.2	1.4	0.9	0.0666667	0	0	0	0	0	0	0	0	0	0	0	0		18.17	0	0.133333	0.133333	0.1	0.166667	20.7333	13.0333
21.04	0	5.53333	3.23333	1.96667	3.3	3.66667	2.9	1.8	0.366667	0	0	0	0	0	0	0	0	0	0	0	0	5.96667	3.83333	2.13333	3.5	3.66667	3.26667	1.8	0.6	0	0	0	0	0	0	0	0	0	0	0		21.04	0	0.0666667	0.0333333	0.0333333	0.133333	22.9667	22.8
24.36	0	7.26667	3.13333	2.3	5	6.56667	6.43333	5.73333	4.16667	1.7	0.3	0.1	1.26667	1.2	1.13333	1	1	0.833333	0.1	0.866667	0	7.43333	3.8	2.5	5.03333	6.63333	6.76667	5.7	4.36667	2.23333	2.06667	1.43333	1.3	1.7	1.5	0.566667	0.466667	0.9	0.933333	0.666667		24.36	1.73333	0.0666667	0	0	0.0333333	18.3667	23.7333
28.21	0.466667	8.93333	3.33333	3.06667	6.9	9.63333	10.4	10.6667	10.3667	7.53333	5.9	5.8	6.9	6.56667	6.73333	6.26667	6.76667	6.16667	5.63333	6.06667	0.833333	8.7	3.96667	3.3	6.7	9.7	10.5667	10.5333	10.3333	8.13333	8.53333	7.33333	7.03333	7.23333	7.23333	6.4	6.3	6.23333	5.93333	6.06667		28.21	10.6333	0	0	0	0.0333333	11.8333	17.6333
32.67	4.2	10.2	3.86667	4.2	8.63333	12.2333	13.8	15.0667	16.4	15.1333	14.3	14.6	14.6333	14.1667	14.3667	14.1	14.8	13.8667	14.2667	13.4333	4.36667	9.56667	4.33333	4.33333	8.26667	12.3333	13.7	14.8333	16.0333	15.1667	16.3333	15.0667	14.8333	14.3333	14.8	14.8667	14.9	14.1667	13.9667	14.1667		32.67	23.3	0	0	0	0	6.6	10.5
37.84	10.1	10.8	4.53333	5.4	9.96667	13.7667	15.7	17.5	19.8333	20.7	21.2	21.6	20.6333	20.2	20.3	20.5	21.0333	20.1	21.2	19.5333	9.86667	9.93333	4.8	5.53333	9.46667	13.9	15.4	17.2	19.3333	20.1667	21.5333	20.8667	20.6333	19.6333	20.4	21.4667	21.6667	20.6	20.8	20.8333		37.84	26.5667	0	0	0	0	3.26667	5.33333
43.82	15.7	10.6667	5.2	6.56667	10.7667	13.9667	15.7	17.2667	19.4333	21.7333	23.1	23.3	22.0667	21.9333	21.8333	22.3333	22.4667	22	23.1	21.6	15.2	9.73333	5.26667	6.63333	10.1333	14.0667	15.3333	17.1	19.0333	20.9667	21.7667	21.9333	21.9	20.9667	21.6	22.9333	23.1	22.4333	22.9	22.7		43.82	19.4	0	0	0	0	1.43333	2.33333
50.75	18.9	9.83333	5.73333	7.4	10.7	12.8667	13.7667	14.5667	15.4333	17.8667	19.3	19.2	18.4	18.6	18.3667	18.7667	18.6	18.8667	19.2667	18.8333	18.4	9	5.56667	7.53333	10.2	12.9333	13.4333	14.4333	15.4	17.3	17.0333	18.0333	18.1667	17.8	17.9667	18.7333	18.8	18.9667	19.2667	19.1		50.75	10.7667	0	0	0	0	0.566667	0.933333
58.77	18.7	8.26667	6	7.86667	9.93333	10.5333	10.3667	10.1667	9.5	10.9333	11.8	11.4	11.4333	11.9	11.7	11.7667	11.3	12.2667	11.7667	12.6667	18.5	7.76667	5.7	7.96667	9.63333	10.5667	10.2333	10.2	9.76667	10.9667	9.66667	10.9667	11.3	11.7333	11.3	11.1333	11.0333	11.8667	11.8667	11.8667		58.77	4.93333	0	0	0	0	0.2	0.3
68.06	15.3	6.33333	5.96667	7.8	8.5	7.6	6.46667	5.43333	3.93333	4.1	4.2	3.9	4.4	4.86667	4.86667	4.66667	4.03333	5.16667	4.36667	5.8	15.5	6.26667	5.6	7.93333	8.46667	7.56667	6.43333	5.7	4.26667	4.5	3.06667	4.1	4.36667	5.36667	4.56667	3.8	3.66667	4.56667	4.26667	4.43333		68.06	1.9	0	0	0	0	0.1	0.1
78.82	10.1	4.3	5.63333	7.3	6.6	4.56667	3.03333	1.76667	0.6	0.233333	0	0	0.3	0.533333	0.766667	0.6	0	0.733333	0.3	1.2	10.5	4.63333	5.26667	7.4	6.86667	4.53333	3.13333	2.13333	0.833333	0.6	0	0.233333	0.466667	1.23333	0.633333	0.0666667	0	0.3	0.0666667	0.2		78.82	0.633333	0	0	0	0	0	0
91.28	4.9	2.46667	4.96667	6.36667	4.56667	2.13333	0.8	0	0	0	0	0	0	0	0	0	0	0	0	0	5.33333	3.06667	4.7	6.43333	5.06667	2	0.833333	0.366667	0	0	0	0	0	0	0	0	0	0	0	0		91.28	0.166667	0	0	0	0	0	0
105.7	1.4	1.03333	4.1	5.16667	2.7	0.6	0	0	0	0	0	0	0	0	0	0	0	0	0	0	1.5	1.73333	3.93333	5.2	3.33333	0.5	0	0	0	0	0	0	0	0	0	0	0	0	0	0		105.7	0	0	0	0	0	0	0
122.4	0.2	0.233333	3.13333	3.9	1.23333	0.0666667	0	0	0	0	0	0	0	0	0	0	0	0	0	0	0	0.733333	3.1	3.8	1.83333	0	0	0	0	0	0	0	0	0	0	0	0	0	0	0		122.4	0	0	0	0	0	0	0
141.8	0	0	2.2	2.63333	0.366667	0	0	0	0	0	0	0	0	0	0	0	0	0	0	0	0	0.233333	2.2	2.46667	0.733333	0	0	0	0	0	0	0	0	0	0	0	0	0	0	0		141.8	0	0	0	0	0	0	0
164.2	0	0	1.4	1.56667	0	0	0	0	0	0	0	0	0	0	0	0	0	0	0	0	0	0.0333333	1.43333	1.36667	0.133333	0	0	0	0	0	0	0	0	0	0	0	0	0	0	0		164.2	0	0	0	0	0	0	0
190.1	0	0	0.766667	0.733333	0	0	0	0	0	0	0	0	0	0	0	0	0	0	0	0	0	0	0.8	0.566667	0	0	0	0	0	0	0	0	0	0	0	0	0	0	0	0		190.1	0	0	0	0	0	0	0
220.2	0	0	0.366667	0.266667	0	0	0	0	0	0	0	0	0	0	0	0	0	0	0	0	0	0	0.333333	0.1	0	0	0	0	0	0	0	0	0	0	0	0	0	0	0	0		220.2	0	0	0	0	0	0	0
255	0	0	0.133333	0.0666667	0	0	0	0	0	0	0	0	0	0	0	0	0	0	0	0	0	0	0.0666667	0	0	0	0	0	0	0	0	0	0	0	0	0	0	0	0	0		255	0	0	0	0	0	0	0
295.3	0	0	0.0666667	0	0	0	0	0	0	0	0	0	0	0	0	0	0	0	0	0	0	0	0	0	0	0	0	0	0	0	0	0	0	0	0	0	0	0	0	0		295.3	0	0	0	0	0	0	0
342	0	0	0	0	0	0	0	0	0	0	0	0	0	0	0	0	0	0	0	0	0	0	0	0	0	0	0	0	0	0	0	0	0	0	0	0	0	0	0	0		342	0	0	0	0	0	0	0
396.1	0	0	0	0	0	0	0	0	0	0	0	0	0	0	0	0	0	0	0	0	0	0	0	0	0	0	0	0	0	0	0	0	0	0	0	0	0	0	0	0		396.1	0	0	0	0	0	0	0
458.7	0	0	0	0	0	0	0	0	0	0	0	0	0	0	0	0	0	0	0	0	0	0	0	0	0	0	0	0	0	0	0	0	0	0	0	0	0	0	0	0		458.7	0	0	0	0	0	0	0
531.2	0	0	0	0	0	0	0	0	0	0	0	0	0	0	0	0	0	0	0	0	0	0	0	0	0	0	0	0	0	0	0	0	0	0	0	0	0	0	0	0		531.2	0	0	0	0	0	0	0
615.1	0	0	0	0	0	0	0	0	0	0	0	0	0	0	0	0	0	0	0	0	0	0	0	0	0	0	0	0	0	0	0	0	0	0	0	0	0	0	0	0		615.1	0	0	0	0	0	0	0
712.4	0	0	0	0	0	0	0	0	0	0	0	0	0	0	0	0	0	0	0	0	0	0	0	0	0	0	0	0	0	0	0	0	0	0	0	0	0	0	0	0		712.4	0	0	0	0	0	0	0
825	0	0	0	0	0	0	0	0	0	0	0	0	0	0	0	0	0	0	0	0	0	0	0	0	0	0	0	0	0	0	0	0	0	0	0	0	0	0	0	0		825	0	0	0	0	0	0	0
955.4	0	0	0	0	0	0	0	0	0	0	0	0	0	0	0	0	0	0	0	0	0	0	0	0	0	0	0	0	0	0	0	0	0	0	0	0	0	0	0	0		955.4	0	0	0	0	0	0	0
1106	0	0	0	0	0	0	0	0	0	0	0	0	0	0	0	0	0	0	0	0	0	0	0	0	0	0	0	0	0	0	0	0	0	0	0	0	0	0	0	0		1106	0	0	0	0	0	0	0
1281	0	0	0	0	0	0	0	0	0	0	0	0	0	0	0	0	0	0	0	0	0	0	0	0	0	0	0	0	0	0	0	0	0	0	0	0	0	0	0	0		1281	0	0	0	0	0	0	0
1484	0	0	0	0	0	0	0	0	0	0	0	0	0	0	0	0	0	0	0	0	0	0	0	0	0	0	0	0	0	0	0	0	0	0	0	0	0	0	0	0		1484	0	0	0	0	0	0	0
1718	0	0	0	0	0	0	0	0	0	0	0	0	0	0	0	0	0	0	0	0	0	0	0	0	0	0	0	0	0	0	0	0	0	0	0	0	0	0	0	0		1718	0	0	0	0	0	0	0
1990	0	0	0	0	0	0	0	0	0	0	0	0	0	0	0	0	0	0	0	0	0	0	0.0333333	0	0	0	0	0	0	0	0	0	0	0	0	0	0	0	0	0		1990	0	0	0	0	0	0	0
2305	0	0	0.0333333	0	0	0	0	0	0	0	0	0	0	0	0	0	0	0	0	0	0	0	0.1	0	0	0	0	0	0	0	0	0	0	0	0	0	0	0	0	0		2305	0	0	0	0	0	0	0
2669	0	0	0.0666667	0.0333333	0	0	0	0	0	0	0	0	0	0	0	0	0	0	0	0	0	0	0.1	0	0	0	0	0	0	0	0	0	0	0	0	0	0	0	0	0		2669	0	0	0	0	0	0	0
3091	0	0	0.1	0.0333333	0	0	0	0	0	0	0	0	0	0	0	0	0	0	0	0	0	0	0.166667	0	0	0	0	0	0	0	0	0	0	0	0	0	0	0	0	0		3091	0	0	0	0	0	0	0
3580	0	0	0.133333	0.0666667	0	0	0	0	0	0	0	0	0	0	0	0	0	0	0	0	0	0	0.266667	0	0	0	0	0	0	0	0	0	0	0	0	0	0	0	0	0		3580	0	0	0	0	0	0	0
4145	0	0	0.166667	0.1	0	0	0	0	0	0	0	0	0	0	0	0	0	0	0	0	0	0	0.333333	0	0	0	0	0	0	0	0	0	0	0	0	0	0	0	0	0		4145	0	0	0	0	0	0	0
4801	0	0	0.166667	0.1	0	0	0	0	0	0	0	0	0	0	0	0	0	0	0	0	0	0	0.333333	0	0	0	0	0	0	0	0	0	0	0	0	0	0	0	0	0		4801	0	0	0	0	0	0	0
5560	0	0	0.166667	0.1	0	0	0	0	0	0	0	0	0	0	0	0	0	0	0	0	0	0	0.366667	0	0	0	0	0	0	0	0	0	0	0	0	0	0	0	0	0		5560	0	0	0	0	0	0	0
6439	0	0	0	0	0	0	0	0	0	0	0	0	0	0	0	0	0	0	0	0	0	0	0	0	0	0	0	0	0	0	0	0	0	0	0	0	0	0	0	0		6439	0	0	0	0	0	0	0
7456	0	0	0	0	0	0	0	0	0	0	0	0	0	0	0	0	0	0	0	0	0	0	0	0	0	0	0	0	0	0	0	0	0	0	0	0	0	0	0	0		7456	0	0	0	0	0	0	0
8635	0	0	0	0	0	0	0	0	0	0	0	0	0	0	0	0	0	0	0	0	0	0	0	0	0	0	0	0	0	0	0	0	0	0	0	0	0	0	0	0		8635	0	0	0	0	0	0	0
10000	0	0	0	0	0	0	0	0	0	0	0	0	0	0	0	0	0	0	0	0	0	0	0	0	0	0	0	0	0	0	0	0	0	0	0	0	0	0	0	0		10000	0	0	0	0	0	0	0
[truncated: 33 more columns]

## Sheet: Supplementary_Fig15
Signal-induced cycle - Sample A	CPS									Signal-induced cycle - Sample B	CPS									Autonomous cycle - Sample A	CPS							Autonomous cycle - Sample B	CPS
nm	t=0h	t=52h	t=56h	t=162h	t=171h	t=332h	t=338h	t=678h	t=715h	nm	t=0h	t=52h	t=56h	t=162h	t=171h	t=332h	t=338h	t=678h	t=715h	nm	t=0h	t=24h	t=55h	t=96h	t=168h	t=360h	t=504h	nm	t=0h	t=24h	t=55h	t=96h	t=168h	t=360h	t=504h
550	45314	46800	45802	41418	44514	39364	46828	34982	37762	550	45486	46548	45480	42028	44674	39962	44378	34450	37202	550	37324	38948	32208	25936	22174	24554	18004	550	37250	33726	30778	27028	22014	25472	18472
551	39514	40890	40366	37024	39180	35088	40856	31544	34370	551	39976	40860	40156	36864	38832	35512	39566	31048	33608	551	32280	34020	28378	22672	19680	21602	16612	551	32900	29212	27248	23986	19156	22972	16544
552	35948	36332	36332	33042	35542	31614	36992	28558	31474	552	35772	36870	35772	34122	34828	32206	36096	28608	30698	552	29064	30302	25368	20636	17794	20006	14962	552	29324	26122	24050	21456	17576	20586	15480
553	32186	33460	32536	30162	32370	29258	33760	27540	29482	553	32286	33396	33040	30682	31924	29134	33284	27178	28894	553	26054	27094	22816	18530	16064	18262	14288	553	26614	23098	22122	19170	16404	19348	14440
554	30220	30058	29940	27710	29550	27238	31756	26130	27282	554	29954	30204	29824	28208	30034	27234	30058	25168	27080	554	24322	24766	20798	17118	14838	17626	13120	554	23904	20528	19666	17616	14746	18200	13444
555	26988	28038	27184	25864	27818	25038	29416	24916	25604	555	26620	28020	27606	26014	27466	25156	28068	25120	25396	555	22390	22468	19042	15828	14060	16262	12902	555	22336	19496	18530	16206	14120	17570	13200
556	24910	25764	25588	23656	25976	24110	27698	24368	24396	556	25452	25812	25454	24554	25820	23950	26876	24142	24158	556	20576	20954	17238	14720	13080	15460	12334	556	20902	17490	16694	15092	13092	16818	12576
557	23366	23310	23980	22510	24114	22760	26258	23382	23678	557	23208	24080	23812	22684	24096	22982	25100	23520	23378	557	19102	18944	16040	13376	12456	15046	12134	557	19436	16186	15406	14212	12244	15826	12162
558	21974	22354	22482	20954	22844	21780	24510	23168	23148	558	21816	22056	22770	21304	22986	21800	24380	23624	22530	558	18356	17724	15234	12730	11988	14688	12074	558	18326	14656	14280	13138	11844	15612	11820
559	20674	20732	21508	19838	22602	20924	24276	22942	22122	559	20138	20938	21370	20002	21790	20522	23370	23308	22054	559	17492	16832	14024	12412	11278	14010	11858	559	17422	13762	13438	12500	11692	15380	11942
560	19822	19958	20004	18956	21470	20160	23184	23176	22108	560	19866	19464	20388	19002	20840	20664	22504	23190	21392	560	16670	15738	13476	11292	10674	13898	11556	560	16662	13148	12884	11862	11564	15396	11750
561	19102	18678	19680	18330	20630	19330	22510	23208	21906	561	18952	18648	19314	18306	20368	20046	22000	23250	21248	561	16330	14802	12608	10848	10850	13782	11796	561	16184	12548	11708	11142	10792	15068	11540
562	17730	17770	19036	17420	19882	19208	22148	23152	20964	562	18032	17120	19004	17522	19762	19194	21372	23178	20758	562	15404	13904	11890	10090	10572	14028	11822	562	15568	11728	11460	10998	10554	15552	12348
563	17560	16336	18174	16570	19568	18586	21636	23766	21226	563	17588	16598	17766	16456	19142	18764	21202	23618	21292	563	15220	12978	10934	9942	10444	13980	12226	563	15302	11320	10790	10382	10382	16080	12470
564	16960	15818	17510	16120	19756	17932	21500	23242	21284	564	16928	15824	17182	16242	18734	18612	20672	23678	20778	564	14670	12470	10630	9582	10166	14086	12338	564	14884	10922	10220	9810	10272	15888	12612
565	16582	14954	17166	15640	18850	17792	20906	23712	21278	565	16452	14780	17506	15880	18506	18050	20422	23670	21444	565	14488	12310	10136	9176	10096	14270	12682	565	14558	10180	9610	9716	10332	16732	13050
566	16456	14496	16876	15016	18896	18144	21328	24054	21476	566	16610	14338	16680	15064	18428	17992	20630	24368	21126	566	14600	11450	9726	8882	9958	14336	13110	566	14158	9838	9266	9234	10304	17322	13192
567	16328	13970	17018	14562	18752	17378	21438	24380	21556	567	16180	13986	17064	14944	18048	17808	20786	24490	22052	567	14772	10972	9692	8808	10334	14956	13862	567	14724	9796	9256	9206	10420	17748	14040
568	16394	13366	16762	14632	19020	17262	21574	24222	21598	568	16238	13576	16942	14456	18130	18080	20936	25112	22164	568	15014	10662	9358	8452	10344	15400	14584	568	14692	9562	8508	8956	10478	18362	14574
569	16188	12750	16670	13808	18992	17104	21122	25346	22452	569	16424	12788	16412	13810	18306	17674	21000	25516	22804	569	14756	10626	8902	8356	10694	15712	14810	569	14676	9686	8428	8802	10628	18816	15074
570	16342	12628	16598	13976	19258	17380	22052	25180	22730	570	16090	12750	17002	13978	18754	17426	21346	25496	23378	570	15120	10656	8834	8618	10934	16274	15896	570	14928	9348	7922	8652	10478	19642	15694
571	16486	12054	16980	13930	19240	17250	22510	25714	23368	571	16350	12156	17100	13676	19128	17514	21982	26096	23650	571	15416	10050	8470	8332	11234	16638	16628	571	15344	9304	8030	8362	10764	19966	16472
572	17078	11958	17664	13514	19836	17172	22912	25558	23762	572	17388	11846	17828	13666	19244	17848	22764	26854	24048	572	15852	10200	8406	8296	11062	17556	17372	572	15664	9052	8056	8348	10938	21218	17190
573	17674	11664	18288	13426	20208	16988	23324	26190	24614	573	17444	11568	17568	13564	19522	17430	22988	26292	24484	573	16108	10120	8116	8088	11380	18468	18366	573	16102	9564	7794	8364	11524	21532	18218
574	17590	10928	18108	12980	20494	16728	24060	26328	24832	574	17842	11438	17830	13016	20356	17340	23824	27048	25264	574	16892	9828	7794	8248	11722	19058	19190	574	16524	9142	7442	8178	11530	21852	19264
575	17864	10720	18304	12594	20754	16738	24648	25968	25252	575	17696	10466	18396	12494	20064	17356	23866	26506	26582	575	17356	9600	7440	7616	11830	20048	20302	575	17052	8796	7106	8148	11606	23126	19848
576	18236	10266	18734	11830	21278	16600	24892	26112	26054	576	18356	9938	18836	12394	20846	16960	24650	27026	26976	576	17670	9122	7272	7520	12278	20740	21098	576	17606	8514	7054	7926	11916	23314	21298
577	18962	9354	18780	11464	21600	16024	25610	26546	26762	577	18830	9264	18764	11840	21124	16800	25596	27056	27556	577	18008	8558	6728	7184	12212	21906	22774	577	18360	8416	6674	7696	11782	24274	22454
578	19618	8922	19258	11732	22096	16036	26074	26200	28344	578	18988	8902	19230	11580	21682	16604	25792	27914	28892	578	18828	8742	6704	7284	13040	23134	24202	578	18730	8252	6380	7626	12782	25158	23792
579	20632	8694	20332	11838	22822	16506	27196	27070	29196	579	20222	8490	21142	11496	22580	17118	27306	27984	30030	579	19874	8798	6940	7652	13160	24188	25534	579	19448	8138	6358	7428	13012	26306	25472
580	21836	8906	21588	11370	24190	16518	28102	26966	30924	580	21714	8828	21096	11720	23566	17086	28216	27742	31224	580	20876	8940	6350	7606	13878	25468	27692	580	20918	8558	6284	7798	13510	27910	27560
581	22668	8716	23198	11486	25560	16648	29752	27518	32584	581	23268	8742	22834	11840	24804	17200	30020	28748	33224	581	22724	8872	6952	7754	14284	27500	29010	581	22132	8596	6574	8006	13854	29792	29280
582	24838	8812	24066	11548	26710	17162	31648	28086	34120	582	24452	8648	24582	11812	26136	17896	31742	29796	34940	582	23936	9300	6804	7890	15014	29398	31400	582	23938	8994	6364	7822	14636	30714	31112
583	26386	9058	25454	11818	28124	17386	33338	28886	35894	583	25550	8816	25790	12118	27688	18358	33278	30302	37210	583	25484	9828	7050	8050	16088	30956	33420	583	25628	9146	6730	8146	15458	32330	33068
584	27596	8668	27178	11952	29332	17890	35248	28998	36954	584	28172	8672	27320	12006	28994	18360	35226	31334	38832	584	27300	10186	7014	8062	16584	32942	35772	584	27260	9814	6770	8648	15740	34694	35932
585	29726	8506	28408	12020	31262	18070	36874	29768	39338	585	29172	8494	29018	12200	30726	18536	36192	31928	41026	585	28836	9892	7162	8454	16648	34944	38246	585	28854	9532	6654	8694	16954	36548	37628
586	31512	8174	30552	11522	33340	17878	38742	30378	41254	586	30546	8374	30630	12204	32434	19018	38332	32058	42746	586	30748	10380	7022	8512	17918	37204	41120	586	30432	9704	6982	8772	17768	38600	40482
587	33600	8090	32046	11730	33874	18656	40558	30950	43594	587	33314	8112	32460	11906	33934	19558	40108	33168	44782	587	32314	10400	7010	8702	19004	39918	43818	587	32618	10094	6968	9016	18546	40624	43598
588	36296	8098	33992	12010	36454	18922	43094	32344	46188	588	35648	7952	34142	11750	36310	19910	43084	34218	47502	588	34830	10882	7280	8966	19712	41190	47164	588	34404	10436	6938	9262	19336	42460	46134
589	37952	7974	36302	11904	39756	19314	45010	32878	48596	589	37980	8142	36600	12362	38022	20940	46018	36036	50522	589	38000	11494	7542	9498	20902	44886	51078	589	37866	11218	7284	9712	20620	45352	49502
590	41182	8326	39500	12608	41342	19940	47946	33812	51070	590	41002	8500	39452	12728	41162	21814	47672	36536	53488	590	39870	11978	7910	9956	22410	48084	54528	590	39194	11950	7792	9908	21598	48342	53632
591	44098	8738	42226	13142	45030	20454	51382	35260	54788	591	43704	8440	42786	13128	44048	22184	51746	38436	56662	591	43762	12684	8230	10566	23708	52160	58018	591	42318	12414	8204	10628	23334	52066	56560
592	47528	8744	45382	13272	47490	21620	54114	36980	57932	592	47112	8642	45458	13708	46922	23014	54152	39454	59666	592	46486	13844	8570	10716	25636	55242	62040	592	45280	13344	8526	11416	25110	55484	61662
593	51162	8868	49104	14154	51832	22108	58402	37762	61530	593	50556	9098	48372	14298	50460	23902	58218	41720	63594	593	50362	14096	8822	11200	27054	60116	66734	593	49340	13970	8748	11658	26416	59088	64846
594	55670	9292	52560	14108	54168	23474	62054	39636	64946	594	55222	9104	51818	14226	54060	24242	61998	43724	67136	594	53560	14926	9318	12050	29018	63732	71410	594	52084	14788	9246	12448	27902	62704	70270
595	60256	9280	57004	14364	58604	24170	66292	41182	69830	595	58292	8962	56662	14926	57372	25834	66192	44630	71340	595	57740	16054	9830	12416	30680	67726	77674	595	57174	15720	9852	12906	29660	67366	76008
596	64296	9498	60772	14900	61390	25052	70518	42674	73746	596	63434	9280	60610	15452	60756	26654	69992	47460	75046	596	61372	16822	10146	13346	32684	72828	82690	596	61320	16862	10054	13678	31292	72792	81496
597	69610	9892	66172	15346	66730	25648	75184	44978	78512	597	67724	9710	66126	16002	65964	27844	74538	48730	81626	597	66340	17936	10686	14084	34318	78606	89458	597	66240	17902	10670	14580	33970	77126	87430
598	74150	10246	70920	16072	70930	26830	79510	47272	82954	598	72728	9720	70662	16284	71434	28754	79376	51202	86236	598	70908	19402	11412	14610	36554	82928	95164	598	70548	18792	11202	15422	36082	83370	93460
599	80452	10094	76314	16442	76988	28288	84476	48722	87698	599	80392	10342	76024	16508	76196	29982	84732	54568	90606	599	77030	19906	12350	15962	38990	89466	101904	599	76088	20346	12306	16616	38254	88918	100522
600	86172	10632	81414	17068	81766	29074	89834	50738	93570	600	84862	10494	80908	17148	81976	30630	89220	55608	95476	600	81424	21122	12680	16480	40848	95610	109200	600	81722	21672	12730	17162	41538	94898	107302
601	92046	11122	87042	17634	87704	29730	95470	52048	98742	601	91340	10852	86788	17886	86158	32108	94998	58466	101796	601	88248	23068	13568	18168	43836	101716	116672	601	87344	23028	13530	18628	43506	101340	115276
602	99840	11312	93072	18644	93042	30922	101316	54696	104226	602	98244	11192	92630	18332	92128	33974	102456	59768	107784	602	93704	24574	14426	18572	46960	107786	124054	602	93794	24520	14616	19144	46056	108138	121756
603	106962	12020	101088	18948	99742	31662	108150	57826	111642	603	105820	11660	101186	19386	98436	34590	107886	63174	114792	603	101118	25800	15284	20072	49734	115028	132506	603	100100	25934	15194	20788	48866	115048	130372
604	114266	12204	106930	19710	106546	33384	114294	59790	116678	604	112468	11802	107416	19746	105048	35792	115208	65746	120520	604	106848	27634	16200	21204	52160	123602	141336	604	107592	27690	16112	21742	51764	122242	138776
605	120942	12540	114820	20370	113486	33806	121356	60714	123462	605	121396	12432	113116	20554	111720	36060	120900	67812	126938	605	114708	29454	17176	22500	55344	130384	148648	605	114276	29364	17306	23386	55426	128720	147012
606	130120	13140	121956	20710	121530	34926	127508	63994	129550	606	128296	13054	121198	20860	120192	37638	128936	69082	133462	606	122816	31490	17610	23958	58942	138282	157612	606	120826	31532	18286	24778	58504	136464	154028
607	138758	13752	129936	21610	127132	36068	133604	65886	135944	607	139194	13242	128454	21620	126158	38802	134622	71462	140170	607	129134	33648	18848	25194	62042	145740	166542	607	128952	33120	19150	26088	61420	146182	163742
608	146966	14084	138318	21752	136112	36842	143362	67340	143296	608	145792	13874	137534	22016	134464	39650	142894	73884	146318	608	136954	35226	20238	26672	65042	153260	174700	608	136168	35400	20492	27172	64370	152402	172018
609	156440	14474	145016	22534	143540	37886	149744	69938	149770	609	155234	14556	146128	22964	141440	40710	148910	76370	152448	609	145430	37212	21286	28378	69170	161692	184852	609	146404	37466	21454	28724	68138	160530	181734
610	166662	15156	155346	23064	151286	38428	156698	71814	157208	610	164520	14196	154890	23086	150344	41240	156152	78326	160362	610	151420	39414	22928	30038	72184	171148	194540	610	152234	39186	22084	30174	70750	169698	189064
611	175114	15132	163600	23562	159654	39490	165470	72920	162770	611	174672	15002	164090	24318	158514	42042	165000	80740	167678	611	161118	41696	23942	31452	75908	178776	203516	611	161834	41382	23554	31472	74732	177742	201026
612	184496	15792	172918	23806	168456	40272	172812	75476	169614	612	183270	15434	172318	24110	167742	42964	171382	81654	174964	612	170822	43206	25202	32422	78716	186148	211376	612	168492	42956	25020	33204	79044	186056	208300
613	195724	16428	182174	24986	177300	40706	181864	77216	178024	613	194430	16058	182724	25180	176504	43266	180164	84038	180846	613	178914	45936	26152	33380	82586	194922	221696	613	178112	45664	26122	35270	80808	195318	218660
614	206124	16814	190880	25178	186820	40820	189640	78328	185448	614	205082	16394	190730	25454	184252	43750	188940	85650	188916	614	187204	47840	27326	35488	85854	202878	230906	614	186412	48094	27486	36690	85006	202464	228736
615	217954	17382	201256	25594	196058	41402	198142	79632	192258	615	215250	16596	202826	25818	194578	44374	196516	87000	195470	615	196380	51084	29294	37338	90152	212540	242220	615	196670	50628	29054	38402	87682	211360	239420
616	228426	17936	211418	25984	206544	42536	206890	80794	201040	616	226376	17230	210772	26168	204096	44666	204804	89032	203762	616	204350	53290	30368	38768	93490	220870	249496	616	204874	53362	29778	39978	91392	220350	246404
617	238194	18050	222220	26644	214148	42774	215960	82642	207536	617	237826	17862	222540	27066	211708	45264	214062	89614	211218	617	214598	56006	31232	41050	95734	228582	259746	617	215286	54904	31492	42172	94190	229362	257326
618	250048	18684	234710	26512	225164	43556	224680	83198	215548	618	249808	18072	234694	27028	221726	45538	221820	92050	217820	618	223940	58714	33154	42432	99608	236988	270154	618	223012	58054	33010	43888	98752	236654	264588
619	262316	19218	243562	27316	236586	43604	232672	85092	222736	619	260390	18664	244396	27710	231620	45928	230704	92626	226704	619	232856	60224	34566	43350	103616	245542	277720	619	232268	59928	34264	45098	102430	245006	274496
620	273932	19596	254198	26902	245416	44210	241472	87106	229240	620	271960	19236	255446	27810	240796	46374	239762	92948	232860	620	240522	63398	36120	45934	106878	254520	287914	620	242796	62378	36186	46878	105154	252866	282564
621	285316	20224	263050	27300	254570	43536	248426	87428	236372	621	282114	19502	264152	27768	251946	46274	247858	95564	240820	621	249756	65158	37866	47478	109868	262160	295070	621	251006	64928	36652	48712	108616	261340	291816
622	298066	20504	276010	28072	263968	43810	257952	88842	244376	622	295096	19646	275772	28142	261550	46438	257202	94544	247756	622	258712	68276	38714	49010	113766	268734	302552	622	260104	67824	38550	50090	111404	269762	301232
623	308214	20994	286628	28238	272714	44292	266144	88974	251250	623	305388	20086	286108	28384	271140	46492	265522	96182	253502	623	267458	70596	40108	50444	116484	277472	311876	623	269566	70008	40464	51694	114360	276394	308910
624	318180	21118	296482	28598	283098	45066	272928	89948	258420	624	319128	20402	296322	28924	280812	47092	271362	96042	261480	624	277098	73192	41858	51992	119198	283448	319828	624	277888	72570	41702	53368	118628	285750	314756
625	330936	21562	307686	29156	293234	44128	281950	91552	264088	625	328984	21016	306716	27704	289506	46764	281696	97280	267918	625	283992	75574	43050	53432	121658	291008	325228	625	286510	74400	43042	54940	120008	288954	322286
626	341510	21944	315734	29034	303102	44006	289850	90332	269846	626	339134	21726	315624	28740	299194	46818	290086	97554	275266	626	293470	78206	44194	55056	126090	296518	333644	626	294312	77396	44236	56464	122858	296702	330196
627	354494	22354	328114	28982	310198	44272	297776	93090	277498	627	352584	21916	327866	29278	308060	46972	297426	98506	280228	627	302506	80234	46182	57088	128458	301408	340548	627	302302	80790	45342	57528	125992	302232	334962
628	363412	22628	336698	29770	320704	44122	307194	92398	282740	628	361518	22278	334904	29542	315436	46430	303726	98708	286986	628	307888	83172	47576	57740	130006	306398	345146	628	311062	82562	47062	59358	128250	308990	340384
629	372366	22968	344628	29796	328736	44294	312288	92906	287076	629	373732	22488	346390	29230	325212	46658	311442	100118	292268	629	315228	84832	48722	58560	132076	310768	350332	629	316190	85064	48774	60704	129018	314052	346372
630	382206	23622	353356	29410	337330	44752	318978	93288	293906	630	381084	22864	355332	29878	334242	45872	318534	99460	299528	630	321776	86862	49782	60658	135054	316190	353574	630	322416	85806	49750	62372	131226	316452	350300
631	392690	23478	362986	29674	341804	44134	325208	93460	298960	631	391428	23302	364510	29990	342054	46174	323530	99494	300766	631	327464	89624	51336	61770	136898	321908	357820	631	330890	89232	50988	64020	134122	321338	353558
632	399266	23658	370654	29814	351898	43922	330622	93582	303620	632	399424	23538	371352	30074	348644	45874	328494	98486	306616	632	333414	89902	52160	63046	137682	324344	362290	632	335722	90794	51438	64870	134998	326458	358804
633	410088	24390	378848	29920	358078	43824	336584	93610	309732	633	408824	23186	377866	29774	356072	45286	337088	98914	311232	633	339428	92318	53896	64134	139274	327846	365556	633	341278	92418	53446	65524	136576	328030	361494
634	416166	24188	385970	29490	365750	43156	342142	93340	311494	634	416504	23814	385966	29660	362320	45214	343178	98866	313682	634	344952	94646	54614	64676	141618	329800	367518	634	345438	94768	53976	66818	138140	332932	364028
635	423080	24622	391968	29446	370644	42856	346144	93656	314682	635	422508	23766	392138	29902	368848	44998	346328	98830	318648	635	349064	95414	55466	66160	142122	332388	372858	635	352588	96074	54968	68540	138846	332464	368666
636	431824	24918	399406	29750	374564	42480	351602	92778	318808	636	431612	24196	399698	29828	373012	44926	351580	98878	320920	636	351832	98142	56290	67034	143090	333166	371192	636	354396	98312	56804	69260	139206	336254	369272
637	435262	24814	402458	29402	380926	42876	357076	92770	319480	637	434834	24094	402586	29212	378792	44340	353436	98536	325458	637	355974	98936	57920	67692	143468	334950	372200	637	357592	100184	56924	69414	139908	335744	369336
638	441292	24852	406956	29636	385454	41796	359690	92998	322246	638	442982	23974	409082	28790	381794	43366	357736	97586	325980	638	358498	99998	58462	68648	143600	336288	373002	638	360644	100498	57528	69852	140606	337750	369918
639	444836	24958	411820	29556	390560	41866	358878	93094	322632	639	445296	24608	410928	29084	385912	43464	361044	97714	327130	639	358848	100996	59690	69362	143836	334464	372074	639	363270	102186	58542	70534	141946	337134	369970
640	449536	24986	412888	29490	390834	41088	361230	91946	322732	640	447434	24254	414408	29198	388458	43110	362098	96460	325790	640	360440	101810	59792	69552	143952	335628	371096	640	365406	103228	58742	72108	141954	336880	367420
641	450206	25190	415078	28888	394198	40332	363352	91468	321904	641	450866	24142	415916	28290	389818	41674	363182	96696	326550	641	362050	103418	60068	70100	142874	334100	370278	641	365974	103492	59704	70810	140204	335620	366772
642	451052	24980	418102	28980	393542	39816	364180	90486	321850	642	452142	24472	416390	28328	389812	41780	364786	95404	325606	642	363074	103314	61182	70374	142310	332786	365854	642	364018	103816	59940	72012	140262	333434	362954
643	451650	24440	415832	28420	396060	39494	362832	90218	320018	643	451760	24558	419172	28750	391612	41168	363216	94298	323736	643	361112	102654	60910	70652	142398	327906	364422	643	365570	105038	61024	71188	139150	332972	360454
644	451458	25112	415500	28738	392738	39326	364816	89046	318514	644	453024	24536	418470	27574	393284	40644	363334	92958	320708	644	358750	103966	61382	69898	140572	325708	360858	644	363832	105092	60492	71720	137694	326580	358836
645	449136	24732	413216	27704	393214	38246	358994	87114	316782	645	448776	24330	414516	27220	389442	39590	360348	90286	318380	645	355750	103702	61512	70192	139016	321142	351372	645	360538	105390	60606	71460	136148	323138	351364
646	444434	24426	411406	27248	389352	37872	355768	87182	312614	646	444894	23804	411218	27554	388214	39068	358204	89928	316504	646	353738	103618	61336	69138	137302	318374	349672	646	357440	103634	60870	71036	134182	320442	347836
647	442340	24596	410132	27386	388682	37546	353218	84658	313260	647	445520	23568	410376	26930	385470	38042	355814	89234	313804	647	349624	102758	61620	68782	135670	312224	345402	647	352568	103996	61992	71104	132866	316178	343764
648	445694	25014	409134	27246	388954	36854	355482	85200	314102	648	445526	24162	411778	27286	386090	37756	357212	89258	316876	648	350176	103804	62090	69832	134610	311440	344912	648	353152	104946	61422	70670	132030	314652	341036
649	447974	25440	411666	27118	391210	36756	356104	85388	313970	649	446916	25186	414034	27122	388500	38408	357436	89122	318328	649	349762	104264	62622	70258	134384	310200	343440	649	351734	105380	62234	71158	131488	313642	340602
650	446510	25052	413624	26030	390038	36924	356912	83900	312836	650	449294	24334	412928	26642	386428	37860	356678	87966	317262	650	350720	104568	62852	69372	132892	308426	339798	650	352676	105390	62612	72140	131702	310064	336816
651	446956	25186	411952	27094	389772	36730	355124	83534	311024	651	448882	24728	412988	27460	388924	37198	356204	87904	315358	651	347792	104710	62550	69614	132398	306292	334796	651	352184	105840	62482	71870	131126	309672	335358
652	445630	25152	409896	26572	387520	36454	355818	84204	310338	652	446764	24592	411752	26808	386346	37128	354388	87552	311864	652	347138	104348	63798	70292	132222	303026	334568	652	349622	106460	62884	71504	129086	306022	331616
653	442054	25350	408970	26918	387424	36094	351596	82558	307166	653	444028	24864	410390	26786	385732	37180	355538	87288	310124	653	344302	105080	63398	69800	131208	300288	329652	653	347412	105328	63122	71304	129604	302128	328208
654	440732	25188	404304	26364	384300	35750	349556	81982	305044	654	442438	24726	407546	26954	382914	36286	352224	85404	306966	654	340212	103874	63872	69248	129134	296054	323962	654	344796	105626	63488	70904	127924	298594	323788
655	435142	25648	402650	26418	380180	35670	346836	81840	303352	655	437550	24722	402748	26414	377244	36376	347730	86172	304136	655	339638	103210	62964	68490	127900	293710	320456	655	339574	105284	62774	70784	126752	292474	318648
656	430220	25872	396852	26244	378950	34722	341920	79996	297686	656	431898	24772	398106	26304	374078	35672	345954	83902	299630	656	333060	103990	62778	68178	126484	289014	316866	656	337734	104414	62140	70280	123936	290414	314272
657	424404	25356	393278	26322	371546	34320	337628	80162	294090	657	428156	25166	395774	25992	371502	35224	338546	82562	297768	657	328228	101620	62398	67566	123206	284200	310420	657	332742	103666	62836	69232	122378	285456	309240
658	419844	25480	387206	26286	366058	33856	334380	78890	289156	658	421308	24886	390050	25990	368028	34472	336168	81940	290362	658	325448	100226	62510	67054	122462	278178	304786	658	326712	103284	61576	68786	120102	281906	302146
659	415216	25086	380914	26324	362442	33560	328980	77876	284004	659	414520	24448	382840	25668	359500	34678	329818	80276	286434	659	320124	99284	62174	66626	120676	273796	298222	659	322442	101106	60678	67798	117826	274622	297282
660	403822	24740	373868	25332	356850	32964	321944	77148	277958	660	405976	23884	376854	25022	352842	34032	324570	79002	282904	660	313688	97766	60572	65054	117618	267810	292228	660	315784	100046	60622	66756	116448	268914	291400
661	398300	25066	366688	24668	348244	32956	317468	74616	273386	661	400408	24180	367696	25086	347374	33396	316836	77876	274262	661	308110	96698	60198	64358	114898	261718	286398	661	309976	98578	59786	65274	113314	263648	284250
662	390676	24412	360160	25122	342188	32126	310776	72934	267516	662	392360	24048	358698	24230	340040	32750	312292	76478	270072	662	300878	94730	59194	62728	112254	255500	279814	662	302046	96740	59154	64932	110812	257464	277560
663	381300	23788	353514	24480	332874	31462	303976	71770	260472	663	383276	23816	353888	24174	332138	31862	307532	75026	263938	663	293540	93086	57192	61766	110462	248742	273690	663	296552	94552	57836	63198	107904	248980	272716
664	374778	24102	345386	23890	328442	31030	296968	70082	254452	664	374734	23470	347136	23526	325610	30834	299016	72252	256594	664	288660	91738	57040	60688	107236	242988	266306	664	289706	92982	57006	62582	105390	245496	264098
665	363806	23336	334808	22958	318308	30284	289492	68684	248210	665	363572	22928	339824	23470	318666	31148	291332	71234	250332	665	280222	89952	55944	60296	104760	235950	258676	665	282630	92210	55486	60334	102916	238548	258166
666	354688	23184	327644	22588	311810	29642	282252	68092	241826	666	355662	22476	329982	22752	310934	29858	283434	70008	243856	666	272914	87352	54838	58334	102110	229208	252146	666	276236	88560	53882	60546	100630	232420	250842
667	346086	22504	319904	22254	301810	28856	274850	65254	236724	667	348082	22154	320804	22606	301176	29486	276700	67310	237914	667	264996	85720	52826	56896	99168	224820	245378	667	268928	86572	52596	58580	97780	225454	243152
668	336262	21984	309360	21966	293520	28196	267212	63644	227402	668	336932	21958	310764	21958	293568	28720	269970	66242	229676	668	258220	83570	51628	54804	96576	218544	237132	668	259388	85040	51940	56612	95438	219496	237540
669	327684	21592	300008	21372	287622	27410	259920	62302	221914	669	327458	21662	300440	21636	282308	28412	261976	63874	222846	669	251458	80428	51594	53690	94224	211772	229390	669	253572	82200	50846	54998	93374	214592	229864
670	317204	21242	292376	21064	276728	26422	251184	60016	215040	670	317924	21146	293086	20912	277482	27404	253382	62472	216506	670	244062	79878	50132	51620	90682	204872	224286	670	247334	80498	49780	53154	90594	206304	223392
671	306502	21204	282898	20510	268778	25968	244426	59020	207686	671	308516	20572	284534	20274	269768	26768	247310	59880	210538	671	236772	77642	48026	50202	87516	197452	218200	671	238766	78234	47956	52336	87084	200840	214804
672	299276	20904	274836	20322	260710	25524	235894	56254	202142	672	299512	20866	277470	19838	261306	25464	237736	58664	203880	672	228390	74832	47260	49776	85146	192574	210292	672	231830	75572	47224	50530	85384	194812	208940
673	289266	19862	266170	19334	253718	24824	229544	55890	195600	673	289742	20142	269020	19486	251442	25030	231632	56660	198710	673	223706	72356	45836	48284	83056	187708	203710	673	223656	74304	45752	49394	82016	188156	201852
674	280408	19412	258010	18952	245544	23872	222444	53162	188796	674	281568	19482	259958	19272	244272	24670	223680	54470	191728	674	214646	70834	44438	46798	80602	181038	196636	674	216624	71598	44492	47390	79420	181570	195492
675	272384	19232	249654	18658	239278	23586	215144	51638	181996	675	272426	18856	252822	18946	237884	24260	216952	53374	185780	675	206922	67934	43942	45796	77318	174944	189672	675	209840	69810	42688	46132	75922	175846	190960
676	264360	18834	243550	18036	230694	23300	208954	50172	177722	676	264760	18860	242996	18218	230460	23218	210782	51270	179794	676	201064	65978	42588	43434	75614	168890	183958	676	204100	67206	41894	44436	74528	169404	182852
677	253494	18388	232742	17740	222968	21974	202058	49396	171756	677	256010	18356	234670	17626	221746	22728	203232	50104	173672	677	194820	65054	41478	41828	72550	163280	177718	677	197194	65548	40370	43024	71798	165650	176490
678	246668	18116	226078	17596	216224	21484	195776	46952	165814	678	248098	18082	228250	17404	214710	22408	197142	48212	167952	678	188988	63282	39616	41194	69782	158020	172032	678	192770	63042	38930	42002	69306	159370	171796
679	237258	17574	219276	17130	208800	21138	188186	45712	160574	679	238884	17784	221142	16850	208430	21942	190914	47648	161808	679	183312	60590	38218	39770	68890	151014	165276	679	184800	61146	37858	40820	67692	155126	165986
680	230082	17080	212564	16638	201378	20602	183516	44308	155248	680	231528	16906	213318	16568	201600	21570	184080	46488	156400	680	177134	58398	37320	39128	65412	146996	161922	680	178816	59456	37254	39788	65292	148778	161096
681	221778	17074	205534	16530	194868	20086	178036	42632	150660	681	226016	16948	206470	16200	193986	20588	179294	44724	151956	681	171570	57250	35828	37516	64266	143542	154576	681	171816	58428	36342	38776	62676	143796	155666
682	214714	16550	198066	15544	188326	19204	171604	41512	144834	682	216498	16644	199888	15778	187596	20194	174316	42610	146398	682	165656	55292	35272	36614	62678	137720	151158	682	167728	56308	35380	37390	60986	138840	150280
683	208606	16006	190794	15470	181946	18720	165014	40254	140044	683	210434	15928	193784	14940	182868	19196	166856	41216	141458	683	160220	54096	34366	35384	59936	134012	145598	683	162060	54492	33438	36270	59190	135728	145434
684	201764	16142	186082	14840	177846	18598	161276	38922	135510	684	203552	15996	186368	15054	176822	18610	162036	40204	136778	684	155294	51510	33198	34116	58526	128342	141010	684	156904	52192	32776	34424	57152	130212	139960
685	194776	15410	178780	14746	171362	17936	154696	37036	130532	685	195802	15374	180286	14996	169612	18146	156696	38938	131840	685	149532	51352	32308	32874	56720	123258	136242	685	152338	50686	31794	33604	55720	124758	135836
686	189686	15118	173836	14082	165300	17320	149734	36720	126056	686	188326	14988	176054	14222	165298	17638	150210	37508	128008	686	145070	50136	31372	32138	54026	120586	131280	686	147016	49974	30970	33012	53776	121248	130732
687	182188	14814	166680	14300	160210	17302	144800	35558	122502	687	184492	14834	169408	14060	158628	17132	146192	36144	123206	687	140778	47072	30282	31188	52224	116662	126128	687	142776	48062	30264	31586	51800	117800	126820
688	176924	14486	161842	13878	153716	16446	139784	33764	117666	688	177526	14204	163486	13602	153716	16556	141156	34902	118540	688	136698	46294	29822	29882	51208	112570	123610	688	138514	46548	29682	31296	49624	112392	121562
689	170632	14222	157716	13008	149832	15884	136116	33388	115306	689	172644	14208	156464	13262	149166	16538	136418	34112	115010	689	131908	44868	28446	29472	49192	109436	119252	689	132914	45186	28546	29658	49156	109512	119516
690	165384	14000	151916	12736	144482	15144	129934	31836	109622	690	166434	13606	153620	13112	143314	15610	131278	32936	110786	690	126920	43074	27742	28452	48218	105116	114312	690	128950	43714	27808	28678	47248	106644	114654
691	159650	13374	145976	12446	138128	14796	125920	30718	107196	691	159938	13344	147730	12732	139618	14920	127196	31688	107830	691	123206	42394	26676	27890	45786	101366	109800	691	124834	42630	26640	27892	45092	102528	110108
692	153956	12924	142670	12482	134966	14462	122682	29556	103048	692	155120	12730	142620	12002	134698	14478	123952	30648	104646	692	119168	40926	26172	26936	44952	98316	108226	692	121062	41380	26130	27146	44216	99758	106714
693	148406	12968	137030	12158	129878	14446	118698	28948	99274	693	150268	12838	137860	12248	130156	14364	121000	29192	100508	693	115516	39724	25272	25524	43250	95004	103560	693	116518	39888	25332	26680	42378	96512	103576
694	145502	12424	131860	11448	126424	13888	113352	27772	96416	694	145186	12330	135046	11624	124492	13984	114068	28434	96542	694	111118	38100	24542	24900	41816	91912	99248	694	112570	39162	24488	25906	40876	92222	99648
695	139320	12592	127412	11002	121076	13320	109560	26976	92450	695	140368	12134	128964	11254	121770	13366	111070	27506	93540	695	107554	36800	23814	23892	39862	89048	97016	695	109456	37246	23470	24568	39474	89598	96780
696	135458	12284	123894	11146	118434	12952	106506	26086	89006	696	135764	11830	125412	11112	117152	13472	107010	26676	90352	696	103920	36262	23028	24010	38998	85810	93086	696	105214	36516	22926	24112	38936	86532	93456
697	129878	11724	120180	10540	113414	12816	103586	25282	87228	697	129582	12070	119344	10708	112638	12356	103370	25892	86964	697	101432	34434	21772	22900	37754	82776	89968	697	101370	35356	22152	23532	37074	83020	88752
698	125412	11582	115908	10882	109800	12432	97752	24586	83508	698	126070	11276	115920	10430	109202	12464	99592	25354	85078	698	97180	33868	21578	22102	36248	80020	86804	698	97554	34280	21594	22772	35848	80488	86118
699	121240	11596	110596	10102	105300	12122	94830	23282	80998	699	121132	11012	111770	10124	104496	11950	96866	24636	81530	699	93326	32586	21266	21566	35044	77218	83562	699	94600	32712	20478	22204	34806	78064	83804
700	116902	11120	107898	10172	101464	11676	92322	23134	77352	700	117766	10946	107904	10030	101752	11646	93458	23472	78830	700	90126	31808	20524	20390	33530	74002	80904	700	91774	31862	20266	21324	33434	75086	81636
701	112132	10542	102692	9752	98262	11046	88868	21956	74392	701	113090	10442	104334	9690	97100	11128	89570	22564	75702	701	87138	30794	19458	20100	32872	70758	77466	701	87906	30940	19228	20606	32318	71870	78890
702	108284	10484	98816	9200	93430	10994	85510	21404	72774	702	107836	10492	100454	9314	94824	10894	86250	22148	72336	702	84408	30070	18908	19152	31410	67650	74260	702	85392	29624	18534	19804	31000	69308	74534
703	104540	9960	95916	9392	90498	10564	81794	20350	69544	703	104820	10094	97718	9256	91000	10306	82266	21214	69586	703	81396	28496	18284	19080	30704	65596	72464	703	82506	29500	18562	19206	29720	66618	72774
704	101264	9928	93112	8950	87482	10328	79756	19602	67252	704	100290	9926	94298	8934	87050	10058	80530	20108	67434	704	78858	27598	17814	18108	29454	63310	69242	704	79074	28020	17740	18470	29064	64348	69082
705	97548	9482	88840	8648	84662	10016	76742	19034	64086	705	97720	9832	90642	8762	84130	9730	77088	19484	64630	705	74806	27138	17480	17278	28070	61388	66758	705	76978	27104	16938	17574	27942	62694	65916
706	94674	9412	85854	8578	81602	9792	73766	18702	62932	706	94966	9504	85836	8562	81016	9510	74192	18788	62682	706	72672	26216	16644	16656	27122	58820	64128	706	73386	26580	17100	17466	26720	59158	63946
707	89350	9478	82974	8642	79018	9512	71038	17908	59582	707	90750	9296	83262	8336	78818	9594	71774	18306	60722	707	69896	25260	16504	16776	26096	56764	61934	707	70792	25584	15814	16940	25752	57284	60894
708	87180	9056	79472	8450	75330	8962	68162	16890	57532	708	87750	9066	80258	8540	75326	9184	70208	17752	58446	708	67870	24670	16132	16068	25064	55052	59116	708	68650	24432	15816	16154	24702	55588	60066
709	84290	9208	77430	7760	72760	8940	67050	16620	55584	709	84178	8710	77662	7948	72248	8940	66856	17288	56840	709	64976	23474	15276	15506	24440	52538	56814	709	65370	23822	15358	15886	24630	52878	56230
710	81416	8714	74490	7854	70538	8852	63808	16202	54010	710	81452	8750	74482	7864	70818	8916	64680	16350	54770	710	62774	22480	14804	14782	23140	51076	55278	710	63504	23046	14874	15276	23320	50096	54988
711	78036	8462	71732	7542	68958	8292	61788	15602	52424	711	78154	8418	72048	7822	68302	8722	62030	15602	52570	711	60336	22754	14308	14542	23050	49652	53270	711	61452	22418	14756	15274	22810	50104	52610
712	75720	8242	69172	7268	65470	8118	59626	14890	49864	712	74684	8572	69632	7508	65852	8180	60026	14730	50758	712	58292	21594	13826	14222	22040	47934	50704	712	58874	21654	13776	14550	21344	47452	50744
713	72754	7968	67130	6872	63536	7944	56360	14440	48298	713	72250	8118	67200	7152	62506	7988	57958	14606	48190	713	55768	20718	13552	13356	21630	45568	48940	713	57206	21128	13500	14146	20858	45182	49100
714	68996	8156	63742	6892	60004	7872	54322	13910	46060	714	70644	7810	64562	6982	61054	7452	56200	14542	47472	714	54844	20214	13250	13178	20464	44168	46918	714	54992	20070	12964	13596	19708	44466	47198
715	67412	7894	61482	6710	59128	7462	53072	13572	44882	715	67242	7786	62708	7004	58522	7538	53772	14060	45122	715	51902	19596	12970	12468	19478	41904	45138	715	53488	19726	12480	13104	19278	42682	45186
716	65706	7718	59732	6584	57180	7456	51244	13182	43182	716	65062	7738	60432	6498	55940	7188	51714	13482	43118	716	50512	19028	12524	12356	19454	40312	43614	716	51140	19096	12194	12620	18832	41362	44164
717	62838	7344	57636	6458	53960	7196	49558	12526	40874	717	62702	7432	57796	6298	54366	6782	49950	13026	41942	717	48764	18348	12080	11990	18474	38366	41684	717	49848	18512	12244	12224	17654	39226	42280
718	60868	7426	55422	6230	52256	6964	46922	12514	39844	718	60736	6902	55536	6234	52326	6750	48400	12454	40062	718	47188	17772	11474	11598	18086	37908	40460	718	47792	17620	11498	11752	16946	38260	40282
719	58168	7162	54026	6098	50518	6650	46412	11800	38630	719	58794	7224	53916	6312	50828	6560	45982	12076	38912	719	45000	17226	11312	11286	17960	35984	39218	719	46250	17028	11086	11336	16990	36970	38342
720	55896	7010	51206	6038	48742	6400	43892	11344	37388	720	56628	6852	51130	6036	48984	6584	44168	11658	37458	720	43662	17056	11368	10524	16690	34792	37534	720	44070	16718	11146	11370	15974	35008	37342
721	54026	6698	49426	5856	46956	6402	42588	11220	35832	721	54870	6602	49470	5772	46708	6406	43530	11638	35944	721	42156	16414	10658	10290	15926	33482	36460	721	42842	16038	10396	10792	15522	34186	36040
722	52786	6396	47756	5712	45278	6164	41064	10446	34768	722	52526	6602	47666	5794	45198	5964	41174	10710	35196	722	40712	15876	10258	10214	15488	32636	34660	722	41532	15822	10270	10324	15114	32814	34766
723	50436	6502	46012	5560	43144	6056	39612	10176	33112	723	50292	6310	45924	5708	42880	6002	40052	10852	33830	723	38874	15048	10056	9662	14978	31186	33244	723	39010	15356	10370	9922	14808	31888	33422
724	48410	6396	44486	5400	42544	5932	38786	9946	32428	724	48806	6318	44864	5532	42250	5518	38590	10142	32492	724	37832	14704	9990	9294	14580	29922	32314	724	38476	14664	9504	9856	14062	29934	31746
725	46378	6264	42732	5148	40856	5554	36810	9590	31144	725	47282	6198	43326	5280	41054	5418	37632	10174	31212	725	36028	14408	9168	9406	13768	29236	31044	725	36860	14210	9524	9514	13760	29392	30806
726	45050	6306	41472	5098	38574	5642	35796	9560	29556	726	45902	6046	41592	5108	39188	5584	35598	9564	29582	726	34698	13608	9198	8900	13378	27958	29642	726	35368	13988	8944	9254	13176	28094	29680
727	43554	5806	39702	5172	37736	5470	33556	9052	29210	727	44032	5888	40768	5078	37796	5174	34036	9494	28878	727	33650	13588	9080	9064	13214	26684	28218	727	34428	13104	8646	9100	12834	26914	28426
728	42526	5812	38220	5054	36048	5300	33016	8730	28160	728	42046	5760	38650	4926	36114	5048	33174	9030	28178	728	32532	13236	8460	8558	12570	25582	27558	728	32864	12992	8718	8508	12176	26388	27518
729	40558	5630	37404	4712	35082	4930	32178	8606	27252	729	41136	5606	37630	4912	34782	5056	32140	8686	26774	729	31358	12454	8668	8186	12136	25172	27204	729	31978	12578	8252	8276	11530	24618	26444
730	38796	5420	35372	4644	33576	5048	30450	8192	26288	730	39410	5692	35908	4676	33528	5070	31078	8432	26062	730	30130	12426	8134	8224	11624	24116	26130	730	30958	12254	7884	8122	11498	23824	25616
731	37944	5376	34474	4772	32990	4694	29244	8108	25006	731	37622	5630	34496	4734	32294	4950	30498	8180	25412	731	28894	11882	8026	7648	11064	23088	24698	731	29926	11772	7820	7988	10820	23408	24824
732	36158	5376	33358	4514	31450	4764	28352	7734	23844	732	36104	5182	33712	4542	31990	4982	28938	7948	24324	732	28646	11494	7608	7458	11082	22456	23740	732	28522	11576	7826	7766	10510	22316	23986
733	34748	5264	32052	4430	30186	4738	27712	7674	23166	733	34860	5090	32716	4364	30228	4670	27318	7804	23694	733	27122	11098	7420	7446	10704	22100	22812	733	27648	10948	7514	7478	10240	21560	22560
734	33768	5136	31210	4496	29256	4432	26366	7286	22736	734	34490	5106	31770	4392	29226	4708	26898	7364	22658	734	26310	10908	7454	7098	10086	20310	21848	734	26738	10846	7222	7238	10106	20740	21654
735	32742	5030	29776	4154	28444	4394	25712	7032	21710	735	32604	4930	30624	4184	27926	4250	25746	7446	21828	735	25226	10598	7272	6762	9888	20052	21144	735	25654	10062	6908	7060	9714	20124	21308
736	31190	4910	29246	4276	26944	4238	25372	6842	20628	736	32486	4934	28400	4214	27024	4212	24632	6960	21172	736	24470	10244	6844	6586	9530	18630	20564	736	24582	10278	6732	6982	9588	19376	20862
737	30270	4906	27656	3992	26742	4220	23550	6760	20120	737	30756	4970	27824	3962	26824	4238	24244	6934	20300	737	23396	10056	6680	6374	9390	18590	19468	737	24138	9992	6606	6268	8982	18824	19720
738	29216	4810	26458	3792	25408	4180	22836	6508	19702	738	29044	4802	26988	3972	25316	3874	23470	6530	19486	738	22466	9800	6328	6220	9002	17626	18894	738	22988	9700	6244	6414	8904	18052	18572
739	28696	4536	25968	3858	24474	4052	22450	6308	18438	739	28322	4806	26300	3950	24528	3952	22656	6360	18542	739	21846	9298	6426	6188	8760	17312	18182	739	22522	9486	6234	6232	8486	17836	18786
740	27442	4394	24478	3598	24006	3788	21328	6088	18094	740	27342	4392	25364	3566	23632	3766	21582	6322	18094	740	21244	9272	6272	5852	8288	16632	17804	740	21682	9064	6126	6146	8152	16630	17862
741	26322	4326	24090	3674	22372	3966	20744	6088	17326	741	26874	4264	24524	3576	23322	3876	20830	6304	17378	741	20552	8960	6110	5630	8014	16068	16902	741	20880	8922	5642	5974	7508	16482	16868
742	25556	4256	23370	3520	21738	3792	20174	5726	16748	742	25698	4210	23438	3536	22216	3650	19816	5674	17152	742	19680	8418	5906	5748	8030	15462	16200	742	20326	8426	5792	6026	7802	15372	16568
743	24768	4224	22876	3386	21202	3592	19474	5422	16162	743	25238	4246	22910	3450	21024	3432	19384	5682	16066	743	19158	8576	5488	5454	7460	14760	15888	743	19244	8184	5272	5562	7750	14846	15574
744	24316	4118	21566	3526	20310	3512	18688	5296	15682	744	24158	4008	21956	3484	20556	3456	19148	5384	15758	744	18484	7908	5354	5374	7228	13966	15264	744	18698	7872	5404	5438	7148	14548	14986
745	22846	4022	21108	3130	19596	3424	17934	5368	14714	745	23272	4176	21074	3342	20008	3264	17828	5400	15220	745	17926	7762	5234	5224	7080	13748	14650	745	17846	7664	5222	5340	7028	14260	14528
746	22262	4120	19914	3324	19464	3176	17162	5064	14456	746	22206	3906	20352	3248	19258	3414	17234	5182	14392	746	17130	7764	5196	5006	6840	13372	14040	746	17722	7554	5020	5330	6856	13518	14220
747	21182	3856	19460	3142	18480	3304	17210	4838	14134	747	21946	3862	19194	3138	18572	3224	16792	5226	14260	747	16508	7280	5314	4920	6542	12546	13396	747	16912	7404	4882	5362	6682	13094	13418
748	20528	3844	18480	3078	17750	3158	16320	4670	13432	748	21106	3862	18954	3248	17786	3130	16290	5178	13784	748	16074	7010	4980	4714	6416	12378	13352	748	16366	6904	4766	5138	6202	12524	13286
749	19948	3528	18466	2952	17294	3150	15316	4608	12706	749	20610	3614	18650	3008	17320	3006	15932	4598	13200	749	15596	6800	4598	4684	6210	11912	12240	749	16152	7110	4734	4824	5850	12044	12462
750	18908	3590	17814	2818	16674	3034	14860	4616	12646	750	19546	3602	17560	3040	16452	3004	15036	4580	12614	750	14920	6874	4454	4490	5768	11584	11946	750	15014	6672	4512	4594	5812	11554	12338
751	18892	3428	16676	2834	16218	2840	14564	4422	12066	751	18608	3568	16828	2854	15584	2940	14568	4760	12372	751	14244	6454	4474	4478	6022	11252	11698	751	14518	6472	4286	4458	5494	11262	11668
752	18054	3340	16408	2922	15466	2998	14116	4180	11862	752	18050	3456	16304	2888	15142	2818	13800	4502	11654	752	13698	6416	4392	4114	5808	10550	11102	752	14290	6166	4160	4514	5580	10592	11444
753	17178	3360	15484	2622	14946	2776	13230	4254	11046	753	17246	3412	15872	2628	14706	2844	13706	4208	11052	753	13382	6218	4210	4000	5310	10258	10886	753	13742	6122	4098	4256	5202	10384	10922
754	16728	3446	15432	2636	14318	2708	13130	4244	10780	754	16406	3384	15030	2762	14688	2678	13190	4232	11138	754	12794	5988	4246	3954	5214	9850	10222	754	13086	5914	4030	4150	5050	10018	10258
755	16074	3294	14532	2834	13598	2668	12564	3826	10262	755	16238	3254	14348	2614	13656	2534	12550	4018	10466	755	13026	5910	4030	3804	5304	9434	9978	755	12780	5704	3964	3846	5144	9564	9844
756	15178	3182	13720	2678	13226	2758	12208	3698	9908	756	15546	3138	14454	2690	13290	2554	12152	3874	10032	756	11996	5724	3858	3752	4652	8968	9398	756	12220	5666	3698	3894	4820	9598	9590
757	14680	2934	13352	2564	13042	2550	11918	3766	9468	757	15106	3138	13638	2618	12664	2500	11640	3792	9760	757	11696	5576	3796	3504	4892	8842	9306	757	11636	5448	3742	3834	4662	8714	9092
758	14430	3000	13074	2624	12428	2500	11528	3778	9344	758	14440	3092	13128	2608	12088	2522	11438	3666	9498	758	11034	5540	3772	3538	4686	8450	8980	758	11528	5236	3488	3798	4576	8670	8908
759	13706	3006	12286	2400	11982	2578	10874	3572	8980	759	13714	2982	12742	2458	12052	2424	11118	3448	9016	759	10996	5232	3582	3418	4506	8130	8372	759	11110	5136	3386	3674	4296	8140	8432
760	13418	2818	11942	2510	11368	2464	10326	3518	8818	760	13782	2936	12526	2470	11444	2412	10424	3314	8896	760	10566	4992	3422	3400	4296	7732	7930	760	10618	4910	3422	3416	4144	8160	8172
761	13012	2932	11866	2324	11194	2296	10132	3398	8610	761	13180	2834	11502	2402	10944	2336	10128	3296	8404	761	10184	4846	3252	3148	4168	7470	8016	761	10280	4776	3208	3468	4046	7978	7644
762	12314	2842	11620	2496	10796	2266	9792	3374	8156	762	12788	3054	11574	2326	10672	2368	9826	3184	8314	762	9830	4746	3358	3162	3990	7394	7562	762	9864	4788	3234	3258	3910	7120	7560
763	12522	2870	11150	2346	10342	2416	9592	3196	7752	763	12086	2936	11222	2320	10384	2204	9434	3206	7796	763	9334	4766	3284	2992	3978	7402	7400	763	9848	4580	3088	3552	3784	7082	7304
764	11284	2826	10606	2230	10154	2192	9110	3016	7616	764	11652	2630	10902	2206	9952	2240	9164	3130	7604	764	9134	4508	3238	3188	3744	6672	7250	764	9252	4146	3002	3318	3562	6836	6974
765	11220	2686	10488	2128	9846	2088	8884	2936	7090	765	11286	2638	10310	2136	9478	2212	8772	3282	7128	765	8754	4478	3026	2834	3726	6618	6918	765	9156	4430	2898	3116	3578	6728	6760
766	10848	2660	9884	2096	9528	2092	8608	2816	6952	766	10820	2444	9798	2152	9068	2004	8560	2970	7118	766	8510	4258	2952	2894	3634	6134	6292	766	8788	4040	2820	2922	3550	6478	6416
767	10578	2598	9236	2024	8856	2096	8042	2742	6772	767	10482	2648	9630	2270	9064	2076	8256	2988	6898	767	8228	3912	2934	2760	3518	6064	6376	767	8578	3992	2792	2876	3560	6304	6326
768	9972	2442	9140	1992	8692	2000	7774	2794	6580	768	10558	2402	9056	2006	8716	1952	8164	2762	6594	768	7962	4058	2716	2688	3388	5868	6018	768	8164	4096	2674	2976	3282	6348	6128
769	10016	2424	8666	2050	8318	1914	7774	2752	6344	769	9696	2324	8788	1978	8350	1952	7968	2676	6478	769	7592	3864	2750	2656	3390	5598	6132	769	7734	3920	2590	2860	3114	5736	5942
770	9332	2396	8478	1852	8068	1982	7510	2660	6088	770	9390	2404	8532	1932	8318	1970	7506	2724	6196	770	7622	3788	2688	2528	3272	5598	5734	770	7684	3870	2560	2648	3300	5576	5498
771	9344	2158	8438	2048	7780	1904	7218	2692	5952	771	9232	2200	8460	1980	7724	1856	7354	2644	5928	771	7258	3706	2586	2618	3076	5506	5626	771	7236	3790	2470	2678	3146	5404	5490
772	8796	2486	7940	1806	7674	2002	7276	2480	5710	772	8928	2346	8050	1804	7886	1776	7012	2530	5672	772	7026	3586	2502	2468	2982	5038	5264	772	7208	3490	2462	2630	2852	5410	5218
773	8404	2242	7612	1878	7256	1704	6710	2364	5502	773	8610	2376	7872	1924	7216	1794	7208	2390	5532	773	6752	3426	2410	2498	3158	4956	5066	773	6784	3514	2536	2522	2816	5044	5256
774	8106	2148	7450	1730	7478	1860	6788	2374	5446	774	8524	2220	7520	1802	7390	1688	6674	2412	5310	774	6734	3510	2468	2298	2948	4816	4760	774	6842	3384	2302	2474	2904	4932	5130
775	8170	2172	7246	1806	7012	1772	6304	2372	5138	775	8004	2118	7494	1760	6994	1806	6416	2226	5122	775	6408	3278	2422	2192	2848	4672	4792	775	6452	3254	2142	2514	2590	4946	4890
776	7776	2204	6940	1842	6640	1774	6092	2304	5230	776	7924	2304	7388	1764	6652	1776	6346	2302	4828	776	5902	3354	2166	2218	2710	4472	4536	776	6356	3200	2164	2288	2702	4578	4570
777	7502	1970	6852	1792	6428	1678	6002	2318	4874	777	7590	2174	7020	1712	6600	1674	6026	2132	4944	777	6012	3072	2108	2418	2710	4168	4292	777	5908	3358	2098	2206	2722	4764	4410
778	7198	2024	6490	1700	6142	1588	5840	2236	4908	778	7392	2138	6590	1710	6440	1726	5746	2186	4768	778	6056	3014	2166	2214	2570	4356	4170	778	5984	2996	2166	2254	2506	4490	4426
779	7126	1994	6530	1618	6184	1642	5786	2116	4676	779	7060	2004	6444	1722	6342	1606	5692	2206	4716	779	5678	2942	2140	2078	2574	4154	4310	779	5840	2932	2128	2210	2490	4292	4306
780	6762	2074	6366	1634	6044	1464	5484	2204	4568	780	7110	2018	6288	1686	6128	1716	5506	2076	4604	780	5112	3054	2158	2094	2518	3968	4124	780	5670	3012	1972	2346	2448	4156	4094
781	6904	1954	5996	1668	6052	1644	5368	2130	4328	781	6698	2064	6152	1558	5892	1580	5356	2176	4448	781	5322	2766	2046	2052	2346	3992	3718	781	5338	2886	2038	2156	2548	4062	3836
782	6332	2052	5948	1602	5796	1596	5296	2088	4390	782	6552	1956	6088	1644	5800	1592	5178	2166	4180	782	5286	2998	1934	1954	2322	3720	3822	782	5198	2850	1946	2124	2394	4114	3882
783	6490	1946	5958	1598	5752	1524	4954	2010	4074	783	6272	1896	5844	1588	5626	1558	5152	2126	4120	783	5034	2702	1942	1932	2318	3564	3598	783	4962	2766	1956	2080	2324	3798	3624
784	6300	1976	5860	1532	5540	1546	4952	2032	4160	784	6056	1930	6038	1584	5350	1596	4910	1988	3956	784	4992	2976	1836	1998	2218	3546	3468	784	5094	2772	1920	2118	2142	3962	3564
785	6118	1920	5564	1570	5308	1524	4844	1918	3884	785	6078	2042	5708	1580	5238	1550	5138	1924	3916	785	4854	2628	1792	1954	2166	3526	3534	785	4840	2590	1892	1948	2130	3608	3376
786	5930	1834	5536	1414	5186	1480	4826	2084	3744	786	5988	1872	5404	1510	5240	1486	4736	1906	3856	786	4784	2594	1884	1884	2154	3348	3400	786	4810	2744	1684	2058	2252	3550	3314
787	5956	1830	5288	1496	5090	1536	4688	1958	3712	787	5532	1816	5482	1520	5146	1464	4544	1806	3732	787	4388	2686	1798	1922	2222	3336	3264	787	4690	2710	1708	1890	1974	3450	3126
788	5680	1746	5096	1540	5088	1364	4648	1786	3624	788	5578	1738	5266	1428	4920	1490	4496	1728	3684	788	4594	2570	1798	1842	2070	3126	3014	788	4640	2542	1726	1960	2164	3346	3070
789	5376	1712	5132	1466	4830	1398	4368	1790	3510	789	5340	1788	5132	1442	4796	1462	4682	1900	3610	789	4632	2534	1720	1832	2090	3158	3232	789	4468	2498	1684	1906	2090	3256	3100
790	5430	1894	4818	1374	4492	1376	4398	1804	3454	790	5298	1778	4904	1478	4806	1416	4272	1852	3480	790	4252	2344	1836	1684	2108	3232	3014	790	4236	2430	1606	1880	2036	3090	3042
791	4940	1624	4918	1452	4526	1422	4368	1746	3280	791	5236	1722	4974	1466	4674	1406	4238	1736	3426	791	4084	2348	1776	1706	2102	2908	2878	791	4206	2412	1758	1740	2024	3218	2788
792	5020	1628	4674	1490	4502	1282	4208	1630	3256	792	5092	1758	4748	1436	4396	1348	3852	1744	3058	792	3974	2200	1650	1886	2062	3004	2912	792	4234	2316	1508	1818	2014	2960	2776
793	4976	1722	4644	1436	4372	1492	4178	1652	3200	793	5036	1674	4660	1392	4360	1400	3948	1816	3174	793	4010	2160	1490	1762	1978	2798	2584	793	4164	2248	1548	1878	1858	2926	2760
794	4830	1784	4544	1302	4244	1328	3922	1750	3096	794	4680	1744	4660	1362	4254	1308	3836	1612	3216	794	4000	2280	1592	1762	1910	2696	2794	794	3904	2316	1496	1734	1938	2764	2766
795	4756	1712	4192	1388	4180	1308	3798	1724	3058	795	4660	1630	4316	1380	4194	1378	3830	1706	3044	795	3920	2192	1600	1686	1846	2588	2606	795	3868	2178	1498	1794	1826	2716	2546
796	4572	1836	4430	1288	4232	1360	3750	1732	2966	796	4536	1560	4178	1328	4122	1272	3718	1636	3108	796	3720	2282	1604	1588	1742	2762	2472	796	3694	2228	1480	1748	1832	2732	2350
797	4450	1758	4266	1342	3804	1338	3768	1624	2714	797	4434	1666	4356	1348	4178	1298	3688	1626	2944	797	3594	2160	1532	1634	1794	2618	2592	797	3724	2060	1344	1746	1822	2586	2484
798	4236	1670	4238	1388	3914	1300	3586	1486	2828	798	4342	1550	4036	1318	4094	1286	3690	1586	2692	798	3586	2126	1422	1590	1818	2638	2466	798	3586	2084	1300	1740	1740	2452	2426
799	4382	1594	3914	1384	3754	1218	3466	1542	2660	799	4236	1666	4232	1370	3918	1284	3514	1536	2716	799	3478	1950	1564	1580	1722	2418	2292	799	3280	2032	1456	1694	1626	2408	2308
800	4262	1600	3886	1246	3620	1238	3370	1490	2670	800	4124	1618	3718	1234	3670	1176	3366	1586	2712	800	3522	2000	1398	1532	1706		2228	800	3418	2058	1330	1532	1640	2434	2258

[truncated: 1 more sheets: Supplementary_Fig16]
